# Supplementary material for: Epigenetic prediction of complex traits and death
Source: Genome Biol. 2018 Sep 27;19:136. doi: 10.1186/s13059-018-1514-1 (PMC6158884; doi:10.1186/s13059-018-1514-1)
Supplement: Supplementary file 1 — DNAm signature CpGs and corresponding weights for BMI (Table S1), smoking (Table S2), alcohol consumption (Table S3), educational attainment (Table S4), total cholesterol (Table S5), HDL cholesterol (Table S6), LDL (with remnant) cholesterol (Table S7), Total:HDL cholesterol ratio (Table S8), waist-to-hip ratio (Table S9), and percentage body fat (Table S10). (XLSX 159 kb) [file 13059_2018_1514_MOESM1_ESM.xlsx]

## Sheet: Table S1 - BMI
CpG	Beta
cg06500161	0.446552
cg06192883	0.272991
cg22130834	0.26879
cg25158622	0.267746
cg06822952	0.266458
cg12216054	0.26495
cg05468843	0.228349
cg26033520	0.223509
cg09249494	0.188267
cg17287155	0.180714
cg10144104	0.180543
cg07814318	0.180099
cg18752987	0.176187
cg19338222	0.173542
cg14712058	0.162539
cg09037581	0.161725
cg03546163	0.151126
cg13556604	0.149472
cg11202345	0.145424
cg26542214	0.142402
cg11347311	0.142022
cg15574924	0.140021
cg24687805	0.132165
cg24009074	0.131993
cg02810156	0.131219
cg02780017	0.127236
cg18896032	0.127206
cg12025996	0.127187
cg16544989	0.126284
cg20054939	0.125628
cg02754722	0.124
cg16663980	0.123263
cg06221680	0.12304
cg15144153	0.120526
cg05088677	0.11957
cg14870271	0.118314
cg27567587	0.115524
cg06898549	0.114331
cg03353885	0.111899
cg02436272	0.110056
cg10549986	0.10971
cg13152952	0.109044
cg22252970	0.10767
cg23079012	0.107668
cg01757206	0.105003
cg01495521	0.102554
cg18090064	0.1016
cg07346648	0.101161
cg03043665	0.101159
cg18708960	0.100818
cg07069089	0.100313
cg19519737	0.0997702
cg07808661	0.0989782
cg11024682	0.0958605
cg20793665	0.0955644
cg02595681	0.092664
cg13837295	0.0892306
cg15138339	0.0886895
cg10927968	0.0886003
cg17763354	0.0884654
cg27314669	0.0878302
cg26614970	0.0875493
cg04176585	0.0861765
cg14246703	0.0859371
cg07729082	0.0857956
cg17086398	0.0855422
cg22488164	0.0851791
cg15512289	0.0843539
cg14775504	0.0843483
cg17823321	0.0841158
cg04739306	0.0839106
cg14414971	0.0822728
cg18011760	0.0811121
cg03173827	0.080885
cg15408889	0.0795801
cg24088496	0.0785024
cg04833017	0.0776914
cg14435720	0.0772691
cg08737094	0.0756964
cg13523713	0.073982
cg23730436	0.0737663
cg17071045	0.073343
cg22173752	0.0728502
cg18853935	0.072749
cg26836402	0.072478
cg09207578	0.0721502
cg27414571	0.0721248
cg15871086	0.0716374
cg05229355	0.0698455
cg11927233	0.0692826
cg05304729	0.0686479
cg09537553	0.0685815
cg02415779	0.0681299
cg08051604	0.0676446
cg26983874	0.0669419
cg17662369	0.066775
cg09053902	0.0666792
cg19918549	0.0652947
cg27297025	0.0647539
cg09679945	0.0646015
cg15551881	0.063651
cg01845244	0.0632255
cg07769588	0.0628149
cg27243685	0.0623998
cg10698984	0.0606883
cg25839724	0.0606604
cg03636183	0.0604126
cg09848445	0.059283
cg17485681	0.0580813
cg17871993	0.0573612
cg13916516	0.0571206
cg03234777	0.0570643
cg00801868	0.0568627
cg24033122	0.0562018
cg10832495	0.0560947
cg09697999	0.0537957
cg14170545	0.0525455
cg08415417	0.051298
cg20103150	0.0510198
cg04221794	0.0507862
cg00785522	0.0505725
cg16407699	0.0500514
cg00799631	0.0495523
cg03527353	0.0491964
cg21587837	0.0488037
cg04992974	0.0486606
cg10426464	0.0482121
cg26041493	0.0482089
cg14236957	0.0475945
cg10824187	0.0475672
cg26066277	0.0473828
cg00848480	0.0464241
cg23630878	0.0464085
cg03985801	0.0457598
cg07310677	0.0456937
cg02346342	0.0454392
cg17733447	0.0451095
cg02811067	0.0449192
cg09357276	0.0448304
cg25134909	0.0446441
cg09171692	0.0440575
cg17068236	0.0440506
cg07839457	0.0435123
cg26403843	0.0433784
cg08024316	0.0428393
cg21825757	0.0427116
cg25731074	0.0425717
cg19881557	0.042522
cg02843237	0.0424862
cg14792160	0.0418224
cg11152825	0.0416558
cg01760756	0.0412863
cg06572904	0.0408664
cg24910161	0.0408339
cg14186846	0.0405172
cg17024258	0.0403859
cg22376081	0.03994
cg09672440	0.0398571
cg06893537	0.0395052
cg06422039	0.039324
cg20286203	0.0385708
cg23744638	0.0385396
cg08223357	0.0383085
cg00533923	0.0383001
cg17307558	0.0382809
cg14777903	0.0382135
cg17546721	0.0381072
cg13123009	0.0376628
cg04816311	0.0375002
cg09117114	0.0370236
cg15694127	0.0369375
cg25623721	0.0368412
cg14660446	0.0366319
cg20318217	0.0365579
cg15488009	0.0361743
cg18815120	0.0359858
cg17586094	0.0357048
cg22138327	0.0356693
cg02504211	0.035617
cg19998151	0.0355521
cg03607951	0.0353498
cg09290735	0.0352176
cg08666915	0.0350388
cg15092239	0.0345652
cg11537406	0.0342729
cg02415963	0.0340627
cg08104563	0.0336552
cg18926409	0.0336051
cg27306038	0.0335606
cg16113433	0.0335016
cg04235519	0.0334462
cg03407441	0.0330363
cg06423425	0.0326195
cg14955916	0.0324474
cg06260077	0.0323718
cg25221975	0.0321455
cg03210340	0.0319471
cg13008301	0.0317708
cg06070592	0.0314302
cg06492144	0.0312125
cg04413644	0.0303569
cg15571561	0.0302507
cg12109170	0.0301899
cg21248987	0.0299939
cg02031423	0.0297167
cg05312353	0.029538
cg18046394	0.0295034
cg24670383	0.0291851
cg05575921	0.0290884
cg18647449	0.0290795
cg23436703	0.0288647
cg26690034	0.0286591
cg01045132	0.028631
cg21780326	0.0283434
cg05415285	0.0280968
cg12791010	0.0280945
cg23284245	0.0280544
cg17500119	0.0278765
cg02337614	0.0278128
cg07685736	0.0276333
cg20718214	0.0276238
cg01435791	0.0276206
cg22814023	0.0273239
cg22172115	0.0269563
cg07471614	0.026929
cg23719516	0.0268003
cg11254439	0.02634
cg12219531	0.0260378
cg11109845	0.0260209
cg14505161	0.0260114
cg01400685	0.0257823
cg21432842	0.0257451
cg25037335	0.0254346
cg04196119	0.0251444
cg18923472	0.0250612
cg25262528	0.0248842
cg10602537	0.024856
cg25863070	0.0248465
cg00087067	0.0248433
cg23093692	0.0248123
cg00134539	0.0247386
cg13387113	0.024193
cg05189291	0.0240712
cg17154935	0.0235791
cg26160945	0.0233246
cg21733098	0.0230615
cg22275864	0.0229175
cg24579218	0.0227999
cg07695835	0.0225144
cg19774425	0.0222975
cg06531741	0.022285
cg22753661	0.0220134
cg10817045	0.021645
cg09831562	0.0215944
cg18933685	0.0214314
cg17989428	0.0213129
cg17448192	0.0211543
cg07201319	0.0211055
cg17295878	0.0210099
cg03920003	0.0209068
cg24905316	0.020889
cg20288588	0.0208661
cg15847996	0.02052
cg13275603	0.020448
cg08377000	0.0203796
cg20902758	0.020301
cg12178578	0.0201276
cg26989202	0.0199504
cg22978087	0.0199097
cg06644515	0.0198984
cg25223623	0.019792
cg09050331	0.0195791
cg11988591	0.0195518
cg00094036	0.0195425
cg14127188	0.019519
cg00976097	0.0194853
cg03359964	0.0193037
cg15883094	0.0192506
cg05978154	0.0192344
cg13959647	0.0191283
cg02025737	0.0191037
cg11817899	0.0190846
cg04042861	0.0190723
cg19962424	0.0189502
cg27471124	0.0189474
cg12279518	0.0183348
cg22015277	0.0182263
cg02544002	0.0182022
cg13125072	0.0181218
cg19256474	0.0178437
cg21485120	0.0177987
cg06650255	0.0175016
cg27298324	0.0174992
cg02804100	0.0174522
cg21053741	0.0172886
cg24993990	0.0172816
cg25921813	0.0170205
cg25459280	0.0169858
cg06842989	0.0168249
cg02208432	0.0168192
cg01736243	0.0168159
cg02016195	0.0167905
cg21142033	0.0166863
cg22287067	0.0164035
cg01526748	0.0163106
cg27001894	0.0160227
cg01818539	0.015666
cg06673794	0.0156469
cg12395284	0.0155743
cg04842352	0.0155452
cg02136620	0.0154843
cg02927870	0.0154163
cg07043025	0.0151779
cg27307781	0.0151442
cg27502457	0.0150694
cg26839512	0.0150669
cg01177167	0.0150548
cg13809095	0.0146642
cg01063413	0.0146561
cg22772440	0.0145991
cg07739215	0.0145052
cg25513610	0.0144406
cg07150862	0.0142837
cg11382945	0.0142253
cg16200531	0.0142207
cg09066883	0.0141285
cg14383174	0.014077
cg15250797	0.014056
cg21483311	0.0140142
cg16921285	0.0140115
cg10869879	0.014011
cg12686110	0.0138948
cg05991534	0.0138906
cg11708495	0.01385
cg11941630	0.0138291
cg04301738	0.0137723
cg12456799	0.0137653
cg23956260	0.0137207
cg15423357	0.0137195
cg09451427	0.0134765
cg27546840	0.013459
cg20904489	0.0134489
cg24369728	0.0133952
cg26125956	0.0133453
cg18576374	0.0130906
cg00893603	0.0130358
cg17112155	0.0130237
cg02353258	0.0128916
cg18728264	0.0128033
cg11453343	0.0127837
cg15650209	0.0126452
cg00347563	0.0126055
cg19359333	0.0125913
cg09187007	0.012375
cg27200895	0.0123628
cg01542019	0.0123531
cg18832247	0.0122811
cg16639665	0.0122629
cg20821566	0.0120954
cg23867718	0.0120661
cg12897067	0.0119765
cg04494136	0.0119649
cg22930808	0.0119604
cg05294930	0.0119276
cg01025883	0.0117768
cg15726045	0.0117578
cg11735308	0.011575
cg19711530	0.0114534
cg06069861	0.0113876
cg03923277	0.011206
cg06086933	0.0111935
cg25023043	0.0110946
cg24166814	0.010954
cg18045515	0.010889
cg03951603	0.0108401
cg24410469	0.0108338
cg21747090	0.0108012
cg25215230	0.0107969
cg00443946	0.0107521
cg05274680	0.0105812
cg15090036	0.0105085
cg06249198	0.0104893
cg09754272	0.0103258
cg14170999	0.010325
cg21130236	0.0100937
cg23182840	0.0100565
cg13460057	0.0099647
cg26977944	0.00995893
cg01407477	0.00972974
cg05129050	0.00965426
cg26456563	0.00962435
cg24852442	0.00959953
cg09226051	0.00958906
cg11987759	0.00953055
cg06148468	0.00924723
cg25777212	0.0091616
cg05682581	0.0091415
cg08368123	0.00909427
cg06179657	0.00873629
cg13794588	0.00871437
cg17866778	0.00869335
cg13399544	0.00857998
cg21322436	0.00853692
cg08472795	0.00841047
cg14285937	0.00827755
cg08517131	0.00803551
cg11078090	0.00796206
cg04522045	0.0078902
cg15709065	0.00785722
cg21831463	0.00785371
cg22382836	0.00766568
cg24540710	0.00761592
cg19515398	0.00759629
cg23306089	0.00751983
cg19476053	0.00749127
cg27656459	0.0074854
cg24606791	0.00744972
cg22481535	0.00742744
cg25535047	0.00732597
cg01751802	0.007295
cg10104252	0.00728769
cg20451986	0.00720267
cg08196968	0.00718198
cg02902102	0.00714003
cg14005211	0.00702614
cg08286791	0.00699499
cg02760293	0.00676814
cg06775523	0.00675029
cg10819350	0.00670728
cg17514528	0.00670134
cg14989243	0.00670122
cg02473606	0.00667795
cg11942242	0.00665993
cg06543221	0.0066476
cg02749887	0.00661058
cg20583945	0.00638752
cg09655876	0.00637333
cg12031275	0.0063341
cg03318695	0.00631314
cg23505044	0.00615939
cg06137123	0.00612977
cg20783722	0.00601693
cg18232235	0.00590247
cg20722088	0.00580712
cg03814957	0.00575964
cg23781075	0.00556346
cg11160908	0.00555685
cg18886245	0.0053598
cg22895231	0.00535273
cg24564096	0.00534739
cg17201651	0.0052187
cg16154810	0.00517979
cg02237629	0.00516783
cg24545961	0.00515357
cg09965384	0.00514543
cg25648203	0.00513656
cg13021333	0.0051318
cg07216976	0.00511073
cg00791764	0.00506857
cg12414174	0.00505389
cg06812822	0.00496735
cg11900509	0.00482749
cg00392155	0.00482128
cg19211880	0.00479739
cg07363131	0.00476546
cg27263998	0.00474034
cg00583426	0.00472827
cg25117895	0.00466411
cg26165660	0.00460369
cg14094646	0.00456992
cg18075691	0.00452595
cg07632615	0.00441048
cg16208084	0.00434204
cg09636302	0.00431803
cg10200291	0.00418493
cg07517040	0.00418047
cg22517485	0.00415557
cg01301197	0.0041259
cg01975495	0.00410289
cg03037620	0.00408904
cg08062118	0.00403388
cg05104897	0.00401783
cg05549655	0.00397046
cg11229663	0.00395318
cg17233127	0.00387216
cg18007837	0.0038377
cg15234845	0.00381892
cg05780543	0.00378043
cg00294538	0.00377016
cg05275229	0.00376252
cg00338928	0.00370698
cg23235965	0.00358368
cg27174787	0.00349333
cg06009267	0.00347789
cg04406436	0.00344284
cg12076358	0.0034033
cg26495575	0.00335999
cg06992324	0.00328992
cg26418147	0.00328345
cg23691223	0.00326015
cg14752227	0.00322349
cg05176970	0.00320308
cg26053697	0.00302695
cg01520402	0.00301782
cg02023728	0.0030147
cg03867429	0.00297772
cg01238435	0.00278544
cg15429214	0.00278288
cg00318519	0.00274734
cg26749414	0.00260301
cg16743070	0.00258776
cg17815933	0.00257552
cg19308769	0.00236791
cg16709904	0.00236359
cg02249577	0.0022919
cg16415104	0.00227323
cg02030270	0.00226989
cg03856973	0.00223405
cg18798446	0.00220546
cg07817055	0.00216794
cg25161029	0.00215499
cg06718696	0.00215021
cg01403030	0.00214383
cg07642291	0.00214191
cg08284593	0.00212365
cg08802841	0.00210511
cg11270656	0.00209589
cg07414525	0.00208717
cg03366574	0.00204357
cg24617313	0.00196258
cg04790923	0.00181631
cg01317029	0.00180888
cg26893861	0.00180456
cg04551282	0.0016762
cg10021924	0.00164505
cg16865475	0.00161358
cg26667550	0.00152636
cg00376553	0.00147895
cg00063077	0.00140735
cg06906464	0.00135577
cg10593400	0.0012923
cg12371169	0.00128195
cg07063559	0.00123672
cg16895672	0.00118828
cg08077234	0.00117229
cg01072076	0.00115524
cg04306992	0.00104281
cg27570354	0.00103611
cg06714981	0.00100941
cg07947033	0.000979489
cg23676956	0.000966109
cg03981535	0.000823634
cg09646197	0.000806323
cg10596609	0.000784539
cg06354975	0.000780042
cg19815596	0.000684837
cg08461247	0.000652278
cg07833554	0.000624777
cg00994804	0.000608186
cg16214653	0.000604171
cg01320491	0.000578602
cg16307866	0.000437992
cg16342193	0.00036052
cg01767396	0.000314077
cg05404459	0.000267751
cg11544647	0.000123558
cg02997497	0.000119662
cg14035860	0.000114266
cg11911679	0.000109039
cg03553407	6.8936e-05
cg20923605	4.82538e-05
cg18010718	1.85518e-05
cg21088460	8.88154e-06
cg07760269	-1.61542e-05
cg08666831	-2.38535e-05
cg24953922	-4.72488e-05
cg27380997	-4.9054e-05
cg16924102	-5.97235e-05
cg02206767	-0.000106558
cg00930833	-0.000157666
cg23206463	-0.000226948
cg01802043	-0.000272981
cg20848488	-0.000317441
cg14317384	-0.000599791
cg02938172	-0.000746081
cg15160709	-0.000769418
cg10700424	-0.000769429
cg12829045	-0.000770804
cg15656813	-0.000789716
cg00596819	-0.000823264
cg27569300	-0.000828018
cg11185792	-0.000854824
cg13520532	-0.000884479
cg00166216	-0.000991409
cg11248166	-0.00100284
cg13164343	-0.00104496
cg05482498	-0.00112412
cg20157873	-0.00119515
cg07048909	-0.00121193
cg26440467	-0.00130005
cg20351189	-0.00130944
cg00102166	-0.001335
cg22084182	-0.00134489
cg20722129	-0.00137433
cg26207766	-0.00163045
cg15521792	-0.00164337
cg09741902	-0.00174863
cg18861572	-0.00177055
cg19564367	-0.00180565
cg02667103	-0.00181468
cg17201227	-0.00198784
cg17782954	-0.00212643
cg15361291	-0.00215238
cg04612667	-0.00227669
cg23405152	-0.00232155
cg09582351	-0.00239584
cg01932197	-0.00241372
cg14757228	-0.00246133
cg07893512	-0.00252593
cg24669602	-0.00259242
cg14689595	-0.00269961
cg04953552	-0.0027187
cg04419610	-0.00277161
cg20240347	-0.00278489
cg05295671	-0.00281413
cg20792208	-0.00284655
cg23603057	-0.00288347
cg00929798	-0.00293895
cg10508778	-0.00299111
cg08133062	-0.00302051
cg04800816	-0.00307069
cg08747963	-0.00312116
cg07369606	-0.00312695
cg00347620	-0.00314692
cg13351143	-0.003259
cg03363289	-0.00327381
cg19939773	-0.00327726
cg26077446	-0.00334521
cg00567190	-0.00334569
cg27504738	-0.00335983
cg02272599	-0.00344862
cg15470298	-0.00345931
cg20471798	-0.00368703
cg01144344	-0.00374629
cg07264401	-0.00378452
cg16836250	-0.00381778
cg18346412	-0.00385804
cg00476675	-0.00385954
cg22205276	-0.00402207
cg18844029	-0.00405607
cg14161159	-0.00406028
cg01011367	-0.00410899
cg27327312	-0.004172
cg18869127	-0.00423139
cg08739651	-0.00424925
cg15316508	-0.00447349
cg19863411	-0.00450318
cg15203566	-0.00457168
cg23675485	-0.0046027
cg05238741	-0.00462041
cg13622450	-0.00462112
cg18909295	-0.00473671
cg08755224	-0.00474511
cg19574514	-0.00503427
cg25006249	-0.00511177
cg04504478	-0.00516827
cg17058475	-0.00521814
cg17132030	-0.00540104
cg04131969	-0.00540128
cg25156843	-0.00547154
cg09125623	-0.00553899
cg07469402	-0.0055607
cg24028120	-0.00556686
cg27576485	-0.00557154
cg26286839	-0.00569106
cg24405700	-0.00571445
cg13904562	-0.00571731
cg03826252	-0.00577487
cg09547025	-0.00580242
cg26808510	-0.00581012
cg00864916	-0.00582458
cg05354971	-0.00596825
cg05347794	-0.0061209
cg20562220	-0.00616173
cg18043514	-0.00619302
cg11992621	-0.00630094
cg13791092	-0.00634717
cg17508302	-0.00643195
cg06875488	-0.00644852
cg03292675	-0.00649803
cg05647197	-0.00661889
cg25664381	-0.0066377
cg09257020	-0.00668575
cg04827223	-0.00672166
cg05708512	-0.00678102
cg11830096	-0.00680116
cg02650017	-0.00681318
cg27176264	-0.00689448
cg21833184	-0.00693245
cg03568305	-0.00697857
cg27491398	-0.00698127
cg15885274	-0.00709868
cg18476766	-0.00720037
cg15212369	-0.00723631
cg19147129	-0.00723778
cg06233815	-0.00730139
cg22216157	-0.00744987
cg03899215	-0.00746899
cg18005896	-0.00761314
cg24629356	-0.00767236
cg06649165	-0.0077329
cg11580493	-0.00776174
cg01097384	-0.00776311
cg16167624	-0.00784304
cg03344031	-0.00796855
cg25115537	-0.00799156
cg09316347	-0.00800667
cg09476154	-0.00820013
cg13589810	-0.00836165
cg03982831	-0.00837143
cg08065963	-0.00845342
cg14286514	-0.00855741
cg05931423	-0.0087196
cg21568145	-0.00874619
cg24859945	-0.0088169
cg11023668	-0.00893579
cg07149296	-0.00898314
cg24045875	-0.00919381
cg09813769	-0.00931971
cg03746015	-0.00932417
cg17477052	-0.00934183
cg03077533	-0.00934263
cg16253115	-0.00953313
cg00255882	-0.00957888
cg01954140	-0.00965525
cg22995959	-0.00968075
cg20812318	-0.00974704
cg13877915	-0.00991594
cg15671450	-0.00996997
cg20000602	-0.00999898
cg20242280	-0.0100134
cg21157721	-0.0102556
cg07219955	-0.0103704
cg24391982	-0.010519
cg27379240	-0.0105623
cg09222732	-0.0106844
cg17608490	-0.0107948
cg18598329	-0.0108675
cg16701914	-0.011155
cg15050310	-0.0111849
cg08992172	-0.0111857
cg21211039	-0.0113253
cg27509642	-0.0114196
cg22581187	-0.0114849
cg17978425	-0.0115089
cg23467747	-0.0115552
cg05894754	-0.0117014
cg06335918	-0.0118501
cg21230162	-0.0118774
cg06698844	-0.0119201
cg01019876	-0.0121225
cg04799120	-0.0121378
cg26074100	-0.0121379
cg27420889	-0.0121563
cg26418881	-0.0121911
cg19795338	-0.0123166
cg00612905	-0.0124613
cg21406518	-0.0125316
cg25622896	-0.0125965
cg15197657	-0.0126565
cg16172240	-0.0127428
cg23670630	-0.0129197
cg12499235	-0.0130327
cg20768326	-0.0130452
cg14022022	-0.0131732
cg03736795	-0.0132362
cg21237133	-0.0133306
cg27239981	-0.0133679
cg18900914	-0.0133913
cg00581043	-0.0134995
cg23942311	-0.013513
cg25204088	-0.0135547
cg13941235	-0.0140389
cg05119290	-0.014153
cg21507987	-0.0141541
cg26476939	-0.0142551
cg09717927	-0.0142786
cg25932869	-0.0145054
cg05455729	-0.0145895
cg07256668	-0.0147582
cg26908328	-0.0149318
cg00301762	-0.0149775
cg21130861	-0.0151488
cg16697775	-0.0151518
cg26347746	-0.0152076
cg02478379	-0.0153452
cg17650747	-0.0153536
cg26430023	-0.0154655
cg01251548	-0.0154985
cg25147604	-0.0156207
cg20248822	-0.0156462
cg09125127	-0.0156485
cg03327570	-0.0156722
cg02097604	-0.0158194
cg01054478	-0.0158968
cg12511214	-0.0159015
cg14157435	-0.0159356
cg14906103	-0.0162285
cg21061994	-0.0162372
cg09820716	-0.0163436
cg01435643	-0.0164115
cg03619256	-0.0164214
cg27115863	-0.0165173
cg22509027	-0.0165343
cg13500029	-0.0165634
cg22496973	-0.0165763
cg13520520	-0.0166488
cg02251663	-0.0166825
cg06688770	-0.0167059
cg26978172	-0.0167724
cg11356375	-0.0171746
cg00290607	-0.0172046
cg22077686	-0.0172183
cg15472797	-0.0172713
cg01518225	-0.0173087
cg12366685	-0.0173378
cg22969763	-0.0173752
cg17143376	-0.0174886
cg20030310	-0.0174929
cg14995202	-0.0175028
cg07365299	-0.017546
cg24847829	-0.0176605
cg18155226	-0.0177885
cg21801378	-0.0177979
cg16844425	-0.0177993
cg09611599	-0.0180253
cg00849435	-0.0183676
cg26917665	-0.0184996
cg16127683	-0.0185533
cg16586594	-0.0186094
cg17386710	-0.0186519
cg06789517	-0.018688
cg04604050	-0.0188239
cg03167944	-0.0188664
cg09514185	-0.0193919
cg06166767	-0.019394
cg16415457	-0.0194524
cg03267026	-0.0194739
cg08172037	-0.0197411
cg16969872	-0.0199294
cg12457901	-0.0200105
cg00348763	-0.020109
cg00592643	-0.020218
cg26478297	-0.0202408
cg17085123	-0.0202465
cg24452451	-0.0202792
cg16523158	-0.0204213
cg06804823	-0.0213226
cg17406023	-0.0213534
cg15572745	-0.0217673
cg14361526	-0.0218463
cg02722637	-0.0218738
cg25034991	-0.0218947
cg20148850	-0.0222807
cg04007726	-0.022483
cg00481725	-0.0226445
cg24125828	-0.0227692
cg19948037	-0.0228139
cg20090108	-0.02298
cg10916401	-0.0230338
cg03173502	-0.0234545
cg17066943	-0.0237393
cg19284039	-0.0244548
cg25993216	-0.0249962
cg00423030	-0.0250958
cg18281842	-0.0252314
cg17731209	-0.0253136
cg13655385	-0.0255602
cg00380835	-0.0257307
cg23898189	-0.025825
cg20283107	-0.0258953
cg00808935	-0.0261209
cg11162249	-0.0263664
cg25419914	-0.0266392
cg08086906	-0.0267112
cg18680181	-0.0267187
cg12846737	-0.0271226
cg05919561	-0.0271724
cg20689647	-0.0275011
cg09914675	-0.0275143
cg17806717	-0.0276572
cg15822858	-0.0277416
cg26362263	-0.0279925
cg19235974	-0.0283823
cg04726869	-0.0284405
cg11376147	-0.0285343
cg03954991	-0.0286872
cg03996398	-0.0288864
cg20698421	-0.0290235
cg19743103	-0.0292332
cg09487101	-0.0293463
cg09823288	-0.0296148
cg01285435	-0.029705
cg10816283	-0.0299228
cg00660843	-0.0299713
cg10286056	-0.0301227
cg26869412	-0.0305543
cg09911585	-0.0306702
cg08015704	-0.0313295
cg15056794	-0.0314086
cg05332525	-0.0314473
cg03625415	-0.0315715
cg18995788	-0.0320462
cg27190967	-0.0325454
cg09919392	-0.0325561
cg07658681	-0.0326616
cg26175729	-0.0329881
cg01413354	-0.0333113
cg25983070	-0.0336234
cg15213081	-0.0336875
cg04164838	-0.0337417
cg25080229	-0.0337766
cg24550026	-0.0339318
cg19086309	-0.0340249
cg12712184	-0.0344251
cg12909559	-0.0344336
cg17533458	-0.0344785
cg26503877	-0.0345305
cg21163347	-0.0346994
cg06533408	-0.0351441
cg03243895	-0.0352014
cg12080791	-0.0361714
cg24913868	-0.0362462
cg08440266	-0.0363277
cg15833940	-0.0366025
cg18004701	-0.0367736
cg21912938	-0.0367888
cg14431592	-0.0370293
cg23350106	-0.0373249
cg06692871	-0.0373626
cg05243700	-0.0375992
cg20493718	-0.0383894
cg25019648	-0.0387381
cg06067393	-0.0390391
cg02116255	-0.0397934
cg03646189	-0.0401106
cg25001190	-0.0404286
cg21862126	-0.0409644
cg12644625	-0.0409945
cg24240870	-0.0416512
cg21952646	-0.041773
cg07573872	-0.0422136
cg04141796	-0.042249
cg14987048	-0.0422561
cg08309687	-0.0424936
cg00873186	-0.0425461
cg21429551	-0.0437208
cg08267072	-0.0442741
cg04438497	-0.0443126
cg09479241	-0.0444354
cg14559147	-0.0445445
cg26886334	-0.0445607
cg17968511	-0.0445887
cg20418529	-0.0451534
cg27551895	-0.0452363
cg09097345	-0.0454051
cg13788625	-0.0454611
cg03162314	-0.0456909
cg08135379	-0.0459468
cg21785034	-0.0460282
cg27442478	-0.0470304
cg13700939	-0.0472509
cg04997273	-0.0479928
cg14351767	-0.0486538
cg17646820	-0.048717
cg08644045	-0.0488853
cg15289427	-0.0489907
cg06059056	-0.0492176
cg01831904	-0.0494622
cg13594957	-0.0497368
cg18235026	-0.0498152
cg06795963	-0.0506056
cg27309702	-0.0506918
cg06580943	-0.0509045
cg05124614	-0.0516835
cg13844237	-0.0533884
cg11228504	-0.0537661
cg22866267	-0.0542589
cg05418719	-0.0545095
cg20060185	-0.0549857
cg12593793	-0.0554582
cg04332513	-0.0555348
cg19211853	-0.0557059
cg11417675	-0.0557656
cg05876635	-0.0559976
cg16743273	-0.0566319
cg20253855	-0.0570812
cg09547625	-0.0582803
cg07357157	-0.0584853
cg16230626	-0.0586206
cg11345323	-0.0595257
cg06942637	-0.059918
cg25106322	-0.0602648
cg09554443	-0.060625
cg04612503	-0.0608889
cg05991220	-0.0613216
cg12379720	-0.061848
cg04569152	-0.0619275
cg17061862	-0.0627534
cg25683811	-0.0632952
cg18082788	-0.0633848
cg14476101	-0.0634157
cg26456554	-0.0653046
cg06838877	-0.0656735
cg11408395	-0.0657977
cg25599475	-0.065816
cg04540442	-0.0664436
cg18701093	-0.0667594
cg01199327	-0.0668513
cg13936854	-0.0671496
cg09469355	-0.0677062
cg08093216	-0.0678036
cg14850784	-0.0679626
cg17679246	-0.0686676
cg25281677	-0.0690824
cg16662477	-0.0696556
cg27588321	-0.0706006
cg23051272	-0.0706152
cg26209816	-0.0707303
cg23032421	-0.0712565
cg02043791	-0.0735751
cg19912427	-0.0742341
cg07904900	-0.0744966
cg06690548	-0.0749974
cg23850913	-0.0759388
cg05496738	-0.0767583
cg17766560	-0.0777545
cg03719040	-0.0782231
cg24352618	-0.0792796
cg15462970	-0.0793057
cg00262132	-0.0796642
cg12170787	-0.0797129
cg15607387	-0.0813808
cg00318947	-0.0817289
cg09237846	-0.0823054
cg21268770	-0.0827378
cg19893929	-0.0853743
cg26870961	-0.0854689
cg03563354	-0.0862519
cg21876001	-0.0863172
cg00098175	-0.0866281
cg12595026	-0.088397
cg26134737	-0.0889396
cg26918756	-0.0891889
cg13399203	-0.0932435
cg20307302	-0.096177
cg05852040	-0.0963993
cg13239133	-0.0965541
cg00668559	-0.09661
cg22995042	-0.09697
cg09424348	-0.0981985
cg18375860	-0.098605
cg26921611	-0.0988318
cg02119938	-0.0996049
cg05484949	-0.101911
cg08548559	-0.101986
cg14660539	-0.104143
cg20053381	-0.105443
cg13685727	-0.105593
cg09664479	-0.105768
cg01062937	-0.106927
cg12648759	-0.110563
cg17901584	-0.11549
cg17501210	-0.117556
cg23109867	-0.119146
cg08726900	-0.119596
cg16330359	-0.120859
cg12637942	-0.121012
cg27563174	-0.125049
cg05603985	-0.126553
cg05946118	-0.136682
cg14787758	-0.139715
cg05635807	-0.142946
cg12505230	-0.143922
cg01787285	-0.149826
cg10381071	-0.152499
cg09238801	-0.154382
cg10426084	-0.15724
cg15002761	-0.167244
cg12644668	-0.167269
cg11694119	-0.171869
cg14520626	-0.174618
cg19354523	-0.175482
cg23002097	-0.17563
cg18181703	-0.181282
cg08971334	-0.185001
cg02949469	-0.192352
cg13518625	-0.196935
cg02713801	-0.204028
cg12658720	-0.224826
cg15564619	-0.239866
cg26950531	-0.243381
cg07303308	-0.246723
cg02714303	-0.254418
cg12106728	-0.258699
cg16398761	-0.27548
cg07469949	-0.365057
cg09349128	-0.366127
cg00574958	-1.60705

## Sheet: Table S2 - Smoking
CpG	Beta
cg10573386	1.51601
cg13560072	1.39585
cg11084015	1.28349
cg10321266	1.26216
cg07597069	0.919147
cg05218653	0.830123
cg00077898	0.824607
cg11207515	0.82081
cg18392085	0.728252
cg06088918	0.721916
cg20077343	0.690529
cg24169820	0.688289
cg17833862	0.618941
cg23079012	0.559433
cg10696199	0.497232
cg05442408	0.489234
cg08038054	0.475086
cg26775087	0.440183
cg22371743	0.360668
cg04136748	0.353694
cg23288337	0.337801
cg04561727	0.334185
cg09648091	0.332646
cg14142965	0.318849
cg14708990	0.314721
cg01558110	0.308367
cg11704876	0.305392
cg03616722	0.30309
cg24714011	0.302954
cg00231810	0.288636
cg10506497	0.273629
cg22872778	0.255027
cg10752315	0.235469
cg05609159	0.219466
cg16595261	0.213777
cg05852477	0.212553
cg00585474	0.206675
cg18881501	0.205415
cg04834228	0.204354
cg13914990	0.204188
cg12205822	0.203213
cg09462089	0.185391
cg26394282	0.181399
cg17479718	0.17981
cg27222803	0.169928
cg16395614	0.164037
cg08189186	0.162037
cg20037507	0.15693
cg20543544	0.152011
cg19770748	0.149597
cg17201651	0.144176
cg08376310	0.140731
cg01518225	0.13616
cg03984405	0.133475
cg12486537	0.132074
cg20811236	0.125638
cg18050634	0.123286
cg15235798	0.119098
cg27305917	0.118889
cg12723292	0.113167
cg19033444	0.111156
cg01933695	0.110594
cg03423767	0.110054
cg09341154	0.102111
cg05168580	0.101745
cg07894334	0.0999969
cg19920183	0.09675
cg12945194	0.0950267
cg07933378	0.0944537
cg00145103	0.0902262
cg02229382	0.0873637
cg20012848	0.0871142
cg15043384	0.085252
cg23279756	0.0826444
cg15939523	0.0815022
cg09359017	0.0812984
cg14250560	0.0811804
cg25037335	0.0798865
cg04418355	0.0755762
cg07520269	0.0750962
cg08926642	0.0740597
cg14532376	0.0737679
cg05720891	0.0735479
cg04060128	0.0705846
cg21357361	0.0704829
cg23294158	0.0704269
cg23657179	0.0703715
cg07708286	0.070325
cg21476494	0.0676927
cg05634428	0.0646288
cg02981731	0.0612865
cg05251669	0.0597715
cg26644049	0.0595871
cg06530441	0.0563388
cg26047066	0.0555141
cg19850024	0.0543785
cg22709563	0.0528988
cg00449767	0.0521689
cg00340052	0.050753
cg05857996	0.0499459
cg17221856	0.048961
cg08363339	0.0480942
cg19863595	0.0441672
cg05265884	0.0439784
cg10090414	0.0438918
cg04191989	0.0421464
cg08896053	0.0417782
cg14752227	0.0416282
cg16204818	0.0386783
cg09776718	0.0379437
cg10143416	0.0362722
cg14294708	0.035981
cg13953753	0.0353482
cg18336825	0.0352872
cg18153977	0.032426
cg18568930	0.0307474
cg08570243	0.0271643
cg00950381	0.0257447
cg18758559	0.0243845
cg24870966	0.0242298
cg08466269	0.0202978
cg14071650	0.0196456
cg03464336	0.0174623
cg09154837	0.0170096
cg23832388	0.0167332
cg25740457	0.0164646
cg05543456	0.0151725
cg07318204	0.0151187
cg01074657	0.0149565
cg00853687	0.0147914
cg18712599	0.0145966
cg01175394	0.0139116
cg08399733	0.0109587
cg24261754	0.00935457
cg14778711	0.00867709
cg05046722	0.00848185
cg20235075	0.00807554
cg26744079	0.00743744
cg16900209	0.00642021
cg17702370	0.005927
cg12097672	0.00574064
cg26996890	0.00486617
cg12253071	0.00466628
cg15209053	0.00405783
cg10861731	0.00299654
cg00011924	0.00259967
cg10623600	0.00253455
cg03256090	0.000964438
cg24519533	0.000719639
cg15094236	0.000580992
cg14523898	-0.00061463
cg08617581	-0.0012526
cg09977703	-0.00298735
cg23332900	-0.00405152
cg05783384	-0.00431313
cg05030953	-0.00538079
cg03354772	-0.00667037
cg08079266	-0.0115761
cg14788994	-0.0118564
cg14071524	-0.0121647
cg18155226	-0.0139373
cg13937905	-0.0143554
cg04520169	-0.0152488
cg01139016	-0.01561
cg06840659	-0.0202237
cg18126613	-0.0338496
cg09592244	-0.0344681
cg02960500	-0.0352753
cg00929860	-0.0372695
cg02539153	-0.0383005
cg19508967	-0.0403316
cg07266910	-0.0416305
cg19854213	-0.0432171
cg24729221	-0.044827
cg26282792	-0.0462378
cg19140375	-0.0547796
cg16780015	-0.0574651
cg17372758	-0.0634164
cg08654020	-0.066064
cg19450714	-0.0663982
cg20764780	-0.0672955
cg20052079	-0.0677317
cg06624358	-0.0687177
cg23560546	-0.0706762
cg08311343	-0.0744484
cg20402783	-0.0789079
cg09007290	-0.0893258
cg13726504	-0.0915758
cg22659262	-0.0921664
cg06644428	-0.0936134
cg19895882	-0.093799
cg16734433	-0.100437
cg12411704	-0.103843
cg08447324	-0.106214
cg12745203	-0.10717
cg07340580	-0.107386
cg05387119	-0.108242
cg17271056	-0.11589
cg14649424	-0.116509
cg07958878	-0.117415
cg04232649	-0.127
cg25755191	-0.138046
cg17414900	-0.146285
cg05533953	-0.154547
cg02563952	-0.155753
cg01798157	-0.175851
cg24886257	-0.185714
cg05057777	-0.189278
cg10592478	-0.191467
cg17287155	-0.196761
cg13808240	-0.210193
cg18758585	-0.260457
cg01940273	-0.264657
cg11560197	-0.265656
cg21322436	-0.28496
cg12126786	-0.305906
cg15551292	-0.353154
cg25542733	-0.369812
cg04027043	-0.428295
cg18754985	-0.446161
cg06241380	-0.463248
cg19452873	-0.477973
cg19859270	-0.532162
cg24213508	-0.533375
cg03342084	-0.5376
cg20257821	-0.561563
cg20560182	-0.629659
cg16398761	-0.866711
cg12651044	-1.06099
cg03636183	-1.06399
cg25013095	-1.36348
cg21566642	-2.41387
cg05575921	-5.87794

## Sheet: Table S3 - Alcohol
CpG	Beta
cg16113793	3.86255
cg15970375	2.52826
cg16057915	2.16608
cg01503881	1.76814
cg02650017	1.65519
cg08174504	1.38512
cg19613400	1.19482
cg15537269	1.08302
cg08033031	0.993052
cg27078522	0.985226
cg15804767	0.929505
cg27118035	0.908717
cg03440556	0.798786
cg05926784	0.795898
cg24011637	0.766587
cg25215890	0.758912
cg16298547	0.7469
cg05322916	0.699208
cg10785793	0.673699
cg15348839	0.646053
cg20060185	0.640179
cg10747118	0.622537
cg02402946	0.575474
cg00107782	0.57032
cg17301216	0.523569
cg22857025	0.501259
cg27020362	0.493123
cg26516004	0.493021
cg21376883	0.492245
cg13215995	0.487301
cg11145772	0.468788
cg15020732	0.4676
cg11745092	0.465056
cg04900872	0.440557
cg17132148	0.435112
cg23263057	0.418352
cg13676763	0.41306
cg07872373	0.401222
cg27530704	0.400227
cg08619102	0.398161
cg13690280	0.385163
cg22904711	0.384195
cg16145216	0.378258
cg01225779	0.369971
cg18199434	0.368488
cg24713122	0.354417
cg22378459	0.350766
cg24748746	0.341475
cg00356499	0.33818
cg10941445	0.332016
cg16340422	0.331893
cg20115802	0.326658
cg06982805	0.307428
cg07279557	0.304601
cg05922723	0.299902
cg24060527	0.297542
cg25477813	0.291473
cg18349022	0.287779
cg16453901	0.279691
cg21261158	0.27065
cg16111924	0.266678
cg14107488	0.265795
cg23305365	0.25764
cg15632936	0.255497
cg27526518	0.254394
cg12500951	0.243715
cg03497652	0.234209
cg18805182	0.231169
cg00829990	0.222897
cg14728380	0.218116
cg04794430	0.217848
cg07178550	0.216303
cg00052433	0.215344
cg06135765	0.213458
cg27619353	0.207986
cg18996808	0.2077
cg14330293	0.20514
cg20705392	0.199623
cg08793894	0.193891
cg01756461	0.184832
cg19349369	0.184782
cg02215171	0.184448
cg26821196	0.182671
cg18538958	0.181814
cg10071690	0.181739
cg07907506	0.181507
cg00495693	0.179917
cg16315334	0.177868
cg00650795	0.176909
cg24647820	0.170579
cg02756939	0.16665
cg24246705	0.165815
cg23934351	0.165605
cg06871736	0.164772
cg18229196	0.164701
cg07014020	0.161647
cg17681447	0.161287
cg21809155	0.159486
cg07482451	0.156961
cg27531336	0.148568
cg13105766	0.146251
cg18032812	0.145463
cg20169823	0.143277
cg25256099	0.13845
cg24517323	0.138086
cg17740434	0.137425
cg23771956	0.131394
cg17275074	0.130001
cg23365097	0.12912
cg06091647	0.128325
cg12394168	0.126528
cg00791851	0.125794
cg18697348	0.123485
cg22451356	0.122691
cg09074113	0.113282
cg05864010	0.113118
cg11637682	0.112816
cg25312970	0.112347
cg02403541	0.111459
cg24672014	0.110751
cg16536016	0.110352
cg21075784	0.109297
cg19311244	0.10874
cg27088726	0.105473
cg27370573	0.105364
cg15971496	0.100285
cg14724265	0.100111
cg00697672	0.0994364
cg00559635	0.0978735
cg11925263	0.0892579
cg10725227	0.0891937
cg26840770	0.089115
cg10680180	0.087831
cg16898124	0.0866289
cg21897425	0.0837499
cg18065160	0.0804109
cg07984380	0.0800006
cg24002003	0.079761
cg20589883	0.0784755
cg03755052	0.0778037
cg18859248	0.0777101
cg17686487	0.0752299
cg18477429	0.0735613
cg03934392	0.0704647
cg10063805	0.0699788
cg00077898	0.0696153
cg26939539	0.0692102
cg08362206	0.0683292
cg00296005	0.064603
cg25164957	0.060511
cg08173263	0.0595335
cg23817169	0.0591102
cg04306069	0.0589515
cg04754615	0.0587456
cg07878951	0.0582873
cg01777586	0.0576506
cg22542663	0.0564223
cg24003749	0.055791
cg20495964	0.0551793
cg01069043	0.0540891
cg00974579	0.053105
cg07327178	0.0527334
cg07774964	0.0527306
cg22347357	0.0522729
cg27223728	0.0506649
cg26543232	0.0504244
cg11717597	0.0492802
cg23522872	0.0485298
cg22629375	0.0469995
cg12789884	0.0454187
cg04386759	0.0452132
cg23320965	0.0451291
cg00851732	0.0450765
cg11147919	0.0433518
cg14255617	0.0427225
cg11013726	0.0420318
cg05384724	0.0414715
cg14033514	0.0402306
cg14573833	0.0400192
cg06475503	0.0388366
cg27488007	0.0385658
cg18105725	0.0365631
cg10099651	0.0336979
cg01412762	0.0330372
cg12607287	0.0322384
cg05302350	0.0306302
cg09812376	0.0306252
cg14993900	0.0294351
cg05705018	0.0294209
cg13498289	0.0293847
cg11260046	0.0282159
cg01097406	0.0276011
cg18854004	0.0269376
cg10890233	0.0269184
cg06846976	0.0259548
cg08614290	0.0254077
cg17001448	0.0251832
cg07218647	0.0215937
cg22563815	0.0191036
cg16081457	0.0167848
cg26393629	0.0165567
cg07984212	0.0162375
cg25598710	0.0160158
cg23979412	0.0152895
cg07139284	0.0151845
cg22200633	0.01421
cg07021906	0.0115558
cg26502666	0.0110761
cg16856874	0.00968827
cg05085169	0.00877588
cg06698575	0.00814238
cg22388653	0.00792816
cg06618935	0.00595263
cg25868831	0.00579272
cg09068086	0.00554932
cg09953499	0.00532161
cg13700458	0.00529975
cg23601030	0.00508117
cg01124477	0.00454933
cg10271272	0.00440399
cg04798314	0.00418937
cg12571629	0.000830472
cg04332619	-0.000150983
cg17886420	-0.000357859
cg26203136	-0.000679129
cg22237668	-0.00190491
cg06484146	-0.00265727
cg19090533	-0.0030188
cg24421094	-0.00356291
cg03814644	-0.00404239
cg14514581	-0.00643505
cg16117554	-0.00662983
cg03345116	-0.00716126
cg16071219	-0.00777658
cg04832325	-0.008099
cg07942273	-0.00955188
cg02057943	-0.0112475
cg07599786	-0.0116517
cg13705894	-0.0116786
cg01144436	-0.0117318
cg20154457	-0.0118078
cg08065229	-0.012904
cg03606898	-0.0130521
cg26546113	-0.014386
cg06898549	-0.0164569
cg14578009	-0.0172454
cg12770414	-0.0175311
cg00422488	-0.0193348
cg19155391	-0.0197975
cg14846292	-0.0207483
cg01018002	-0.0254238
cg04222728	-0.0280255
cg21594961	-0.0282425
cg10811340	-0.0282499
cg15949805	-0.0292777
cg16716449	-0.030338
cg16269733	-0.0303397
cg05512483	-0.0337566
cg10820084	-0.0345754
cg11631271	-0.0350619
cg18147098	-0.0352006
cg18824446	-0.0373431
cg01268824	-0.0375019
cg07962338	-0.0387759
cg23912081	-0.0398522
cg09603829	-0.0440147
cg24943459	-0.0448182
cg03877680	-0.050779
cg06382559	-0.0524077
cg07686916	-0.0538602
cg18209359	-0.0551059
cg18676053	-0.0568181
cg07471256	-0.0570793
cg09798888	-0.0592745
cg08509907	-0.0596215
cg12641240	-0.0597957
cg12012426	-0.0598805
cg18989085	-0.0601313
cg23466060	-0.060298
cg08746254	-0.0607313
cg06447614	-0.0613082
cg17641566	-0.0638695
cg18007837	-0.0659958
cg22257786	-0.0674185
cg11613559	-0.0677621
cg27089768	-0.0691201
cg08291996	-0.0718913
cg19142181	-0.0737278
cg14078235	-0.0738408
cg05839365	-0.0767683
cg12924302	-0.079002
cg02088470	-0.0797945
cg13519184	-0.0827506
cg05152974	-0.0848367
cg25414165	-0.0849232
cg09233429	-0.0849746
cg24733530	-0.085255
cg22416596	-0.0884965
cg15725440	-0.090073
cg20648369	-0.0902473
cg10306703	-0.0928996
cg21354781	-0.0932825
cg10631284	-0.0953935
cg23152235	-0.0957235
cg16345566	-0.098684
cg13231384	-0.100114
cg10543947	-0.10122
cg13221899	-0.10153
cg04872675	-0.108313
cg22233844	-0.108613
cg14754713	-0.11009
cg08557624	-0.111455
cg12704673	-0.114779
cg09652086	-0.116838
cg04851639	-0.119668
cg26112661	-0.12225
cg09788416	-0.123578
cg01656216	-0.127326
cg13051700	-0.131565
cg11018337	-0.133042
cg12894711	-0.133829
cg15544596	-0.136138
cg16260349	-0.136472
cg05516505	-0.143879
cg24838949	-0.144537
cg26418147	-0.147188
cg13735453	-0.147576
cg26038190	-0.148123
cg11363234	-0.148727
cg08870587	-0.149714
cg26529300	-0.150212
cg03594801	-0.150528
cg08806184	-0.154777
cg23853026	-0.154923
cg09142578	-0.155084
cg02578470	-0.155712
cg14978307	-0.159673
cg19862899	-0.160298
cg01176516	-0.161407
cg18701685	-0.167935
cg16834011	-0.18321
cg03681341	-0.183286
cg17693669	-0.184031
cg00116658	-0.184839
cg06624358	-0.186637
cg04398983	-0.187305
cg22748740	-0.188023
cg11860434	-0.188453
cg10474597	-0.195724
cg04203853	-0.19598
cg21154793	-0.201301
cg10008970	-0.206619
cg20723436	-0.209963
cg05530630	-0.21123
cg03074663	-0.217474
cg10729312	-0.219705
cg00584000	-0.220986
cg08324152	-0.221513
cg16389456	-0.222934
cg09249494	-0.223628
cg05804170	-0.224947
cg19335436	-0.226139
cg04661001	-0.227268
cg27427581	-0.232448
cg12461469	-0.23784
cg00622375	-0.238498
cg01895890	-0.238871
cg06644515	-0.240446
cg18495484	-0.241612
cg23272399	-0.24218
cg06223736	-0.247191
cg06894612	-0.25164
cg18315834	-0.253223
cg25446604	-0.254273
cg03431111	-0.256257
cg15221739	-0.256549
cg07544038	-0.261057
cg22365240	-0.264338
cg02365514	-0.268824
cg02847185	-0.272539
cg14476101	-0.276012
cg23051792	-0.276264
cg00220102	-0.278739
cg06368590	-0.284459
cg09901532	-0.31089
cg08376310	-0.320436
cg05042743	-0.320589
cg06442240	-0.323993
cg07949597	-0.328273
cg24996930	-0.329708
cg20513447	-0.337697
cg24717024	-0.341369
cg17464436	-0.354063
cg21235078	-0.361042
cg02583484	-0.362322
cg26487157	-0.363268
cg12069540	-0.366443
cg11376147	-0.372466
cg07201996	-0.380018
cg27043159	-0.383615
cg05655953	-0.395788
cg22975318	-0.396801
cg06824394	-0.408038
cg21803245	-0.421064
cg04745997	-0.422205
cg14071612	-0.44703
cg15831060	-0.449183
cg06938101	-0.45421
cg26615853	-0.461582
cg08080174	-0.46639
cg17315500	-0.467387
cg20375320	-0.46867
cg00332153	-0.472438
cg21053741	-0.521822
cg04651583	-0.522683
cg25115993	-0.539342
cg00252472	-0.545436
cg07931411	-0.545966
cg21628794	-0.554033
cg22635008	-0.565853
cg20283716	-0.571293
cg06802565	-0.590317
cg15043384	-0.590361
cg00030466	-0.631204
cg17591741	-0.661826
cg09183840	-0.686697
cg27176628	-0.697471
cg17090968	-0.699698
cg23873654	-0.700081
cg17003395	-0.731346
cg04678713	-0.807813
cg02711608	-0.833527
cg26856289	-0.878972
cg20306694	-0.890932
cg26369667	-0.908465
cg26008007	-0.917332
cg19692318	-0.941361
cg12477533	-0.961048
cg24537348	-1.0144
cg07814318	-1.03091
cg19706803	-1.06332
cg06516445	-1.14882
cg18917643	-1.15157
cg06523224	-1.36055
cg12825509	-1.41814
cg05962079	-1.5133
cg24429337	-1.70237
cg20624830	-1.80034
cg06690548	-2.59931
cg01305596	-5.04282

## Sheet: Table S4 - Education
CpG	Beta
cg06807993	3.12532
cg13244241	2.30084
cg12047012	1.97265
cg11902777	1.72064
cg07063853	1.67604
cg13213923	1.63693
cg10953131	1.33015
cg09991298	1.20937
cg17519650	1.19084
cg22750243	1.14784
cg07384165	1.07336
cg23475278	0.98268
cg16699331	0.96187
cg21871465	0.898302
cg16697775	0.888347
cg26960896	0.836303
cg05124614	0.830138
cg01145653	0.812086
cg13808420	0.798902
cg01962969	0.750141
cg00871215	0.747949
cg09969830	0.735051
cg05575921	0.69839
cg21566642	0.617132
cg01904410	0.613624
cg23244761	0.594767
cg11977139	0.497054
cg09188212	0.45506
cg00459953	0.453324
cg13042926	0.440925
cg01121127	0.418185
cg02537382	0.402944
cg00552387	0.397959
cg15344919	0.391259
cg11336053	0.3892
cg12950753	0.373419
cg21048542	0.361345
cg01062068	0.34327
cg26224173	0.31748
cg25630794	0.317179
cg20270172	0.315887
cg15782153	0.309692
cg08992360	0.298371
cg08564661	0.281953
cg23237314	0.274848
cg26554646	0.273207
cg04360080	0.273157
cg24495257	0.272594
cg21929464	0.267699
cg02491905	0.252793
cg14179389	0.24448
cg15712057	0.2444
cg18554736	0.237211
cg24717024	0.236492
cg24838345	0.230049
cg09387486	0.229094
cg06189175	0.223033
cg16212298	0.214027
cg18955367	0.213313
cg21977234	0.210343
cg27081346	0.206862
cg19394169	0.206147
cg06644428	0.193976
cg00871381	0.19395
cg23361275	0.175836
cg05241355	0.171241
cg09830455	0.156956
cg19021328	0.154863
cg00340052	0.14722
cg24960291	0.143996
cg21345949	0.140278
cg07148896	0.136997
cg08360281	0.130873
cg05670004	0.128495
cg04563195	0.125411
cg10497884	0.117179
cg25672142	0.113753
cg02399249	0.110867
cg02113429	0.108181
cg05000275	0.106817
cg10583382	0.106815
cg23111338	0.10345
cg04788957	0.0998401
cg08206881	0.0915955
cg06921011	0.0906892
cg03533294	0.0895578
cg22935921	0.0885792
cg23539034	0.0884622
cg05913257	0.0865527
cg09414983	0.0848759
cg13636952	0.0848393
cg08548559	0.0797258
cg09219402	0.0785513
cg18537071	0.077594
cg10144400	0.0755627
cg16789230	0.0683376
cg24592370	0.0680316
cg14140673	0.0680011
cg14466863	0.0678831
cg03287936	0.0674087
cg19706803	0.0665845
cg08112740	0.0664409
cg03534375	0.0662341
cg14106680	0.0658995
cg05176716	0.0647943
cg23083277	0.0644827
cg21929183	0.064251
cg18187198	0.0630634
cg18558073	0.0597094
cg13110283	0.0575557
cg26224354	0.0575187
cg00074818	0.0563038
cg07313589	0.0557946
cg02085507	0.055376
cg06044756	0.0543684
cg23276120	0.0531126
cg26889659	0.0524752
cg26175789	0.0514582
cg00640053	0.0498136
cg11065385	0.0493466
cg26962439	0.0484716
cg25666233	0.0484427
cg05868942	0.0473003
cg23371584	0.0468038
cg06679334	0.0400175
cg14741691	0.0394867
cg04491321	0.0373503
cg01079860	0.0334226
cg17628894	0.0324198
cg10797920	0.0299416
cg10023862	0.0285434
cg25553466	0.0283675
cg19265998	0.0252507
cg01628905	0.0238302
cg23328404	0.0237666
cg15731053	0.0236159
cg17526301	0.0212059
cg25625370	0.0201786
cg01550828	0.019374
cg05157625	0.018513
cg19721055	0.0178776
cg15825916	0.0175781
cg07910460	0.016704
cg03979510	0.016494
cg09152853	0.0154629
cg21871883	0.0147696
cg08068296	0.0127617
cg14906510	0.0105621
cg16719517	0.00930977
cg10773670	0.00912517
cg18229049	0.00798725
cg19547293	0.00794361
cg03766449	0.00775054
cg12335110	0.0077367
cg10792923	0.0067266
cg16131766	0.00606675
cg14074970	0.00520284
cg23011516	0.00292301
cg00336149	0.00152151
cg11095122	-0.000948159
cg01821018	-0.00172072
cg11466708	-0.00249983
cg10481560	-0.00272845
cg11203293	-0.00367348
cg20923245	-0.0043085
cg24694246	-0.00453796
cg26229752	-0.00551505
cg25242471	-0.00611961
cg05304729	-0.00625138
cg20980926	-0.00736444
cg06884495	-0.00943937
cg02666610	-0.00985507
cg17463745	-0.0106532
cg09140531	-0.0116394
cg05902884	-0.0133296
cg10380233	-0.0161801
cg09698465	-0.0184685
cg01339183	-0.0192684
cg00965168	-0.0198227
cg23754382	-0.0198579
cg21223341	-0.0208926
cg06190547	-0.0232916
cg13696300	-0.0243608
cg20218073	-0.0257155
cg15124303	-0.0259684
cg02379107	-0.0267441
cg07796016	-0.0270944
cg25067242	-0.0277876
cg09313258	-0.0285145
cg24800175	-0.0287562
cg25729401	-0.0291884
cg26996569	-0.0291975
cg15742245	-0.0303081
cg08030922	-0.0315704
cg01981181	-0.0333504
cg25150212	-0.0335357
cg13665981	-0.0338556
cg11557463	-0.0374325
cg19730268	-0.0403597
cg13252700	-0.0404183
cg25737410	-0.040862
cg04889800	-0.0412367
cg22745354	-0.0418151
cg06875552	-0.0428704
cg06589239	-0.0457225
cg09018483	-0.0463048
cg10048986	-0.0479076
cg16832267	-0.0484746
cg12738763	-0.0488335
cg20051118	-0.0492239
cg02459042	-0.0528887
cg06452354	-0.0532103
cg25114142	-0.0538084
cg03701930	-0.0555229
cg19911058	-0.0559885
cg15841063	-0.0569867
cg24371425	-0.0575957
cg27257987	-0.0580485
cg26548293	-0.0591831
cg12286415	-0.061315
cg04460093	-0.061639
cg22727233	-0.062019
cg26221801	-0.0629505
cg04735632	-0.0639482
cg12687157	-0.0652785
cg25561875	-0.067686
cg23300245	-0.0680353
cg01984743	-0.0699426
cg19317226	-0.0700418
cg27216076	-0.0710798
cg07541020	-0.071394
cg24137660	-0.0738733
cg08511886	-0.0746972
cg24369728	-0.075461
cg10331462	-0.0770917
cg19987356	-0.0777031
cg11563656	-0.0783402
cg04124626	-0.079079
cg27478313	-0.0815053
cg25664021	-0.0817224
cg13931925	-0.0831315
cg18596636	-0.0843033
cg25772418	-0.0876631
cg17174814	-0.0897308
cg17740722	-0.0910333
cg18890544	-0.0915552
cg16784985	-0.091891
cg12427317	-0.093409
cg01144344	-0.0945241
cg09681675	-0.0961084
cg27451610	-0.0966746
cg24249248	-0.0970825
cg23658462	-0.098235
cg27310748	-0.0984848
cg05592035	-0.100826
cg05626536	-0.101588
cg27351978	-0.102411
cg10950924	-0.105903
cg19821361	-0.107977
cg16909084	-0.10849
cg16454099	-0.108657
cg26986681	-0.109195
cg04640675	-0.109547
cg22587479	-0.110336
cg14428166	-0.112611
cg00677217	-0.11293
cg17931227	-0.115232
cg13799544	-0.118409
cg02910281	-0.12073
cg21169617	-0.125473
cg18835549	-0.12868
cg27290215	-0.128707
cg10697737	-0.131674
cg27241808	-0.132531
cg17372353	-0.137604
cg17407677	-0.141046
cg02265239	-0.141925
cg12411312	-0.145043
cg24891434	-0.147294
cg01549315	-0.149818
cg01294695	-0.151801
cg12580445	-0.153252
cg07450214	-0.156593
cg15981620	-0.16191
cg21681705	-0.162002
cg24463509	-0.16223
cg11301879	-0.165039
cg08969532	-0.174239
cg24954895	-0.174814
cg10261191	-0.175306
cg27205904	-0.176294
cg04444104	-0.177027
cg23374885	-0.17765
cg10810394	-0.179299
cg08035323	-0.179356
cg02354563	-0.179821
cg16778405	-0.191314
cg23784160	-0.192926
cg11753157	-0.194424
cg00387982	-0.194552
cg06849960	-0.206057
cg08496162	-0.207096
cg05825928	-0.207372
cg10978034	-0.207607
cg09115646	-0.208417
cg04972436	-0.209036
cg00297950	-0.209758
cg24503261	-0.217264
cg02713669	-0.225031
cg26000619	-0.22569
cg08071282	-0.232718
cg04890576	-0.233094
cg09667775	-0.238313
cg05115862	-0.241219
cg18849417	-0.242861
cg19843891	-0.248794
cg12803068	-0.25037
cg12026556	-0.251169
cg04027548	-0.251657
cg11305677	-0.258001
cg22814023	-0.264698
cg15578250	-0.273897
cg24530234	-0.281724
cg25023043	-0.284114
cg19153828	-0.290191
cg05613063	-0.301237
cg24679567	-0.307779
cg18708986	-0.311308
cg19378036	-0.318149
cg04987232	-0.33965
cg13136721	-0.343405
cg14279307	-0.349647
cg21584422	-0.349879
cg18718634	-0.357029
cg16596052	-0.362053
cg04655995	-0.364595
cg05184586	-0.384651
cg22765117	-0.389455
cg10416963	-0.398428
cg06173810	-0.404242
cg26677322	-0.436004
cg01277372	-0.453193
cg15544596	-0.465298
cg11200917	-0.468723
cg26850624	-0.491713
cg02763101	-0.496806
cg09598285	-0.501103
cg26647111	-0.501117
cg07591937	-0.512101
cg05618683	-0.526367
cg03318904	-0.53438
cg12791243	-0.547633
cg21229979	-0.557306
cg03684893	-0.574632
cg21025501	-0.659904
cg19736503	-0.685959
cg00368059	-0.718833
cg07159958	-0.729104
cg25442273	-0.786608
cg16668548	-0.787486
cg25205988	-0.79513
cg09295695	-0.817525
cg26676034	-0.852439
cg23065927	-0.876532
cg09010499	-0.879458
cg21564965	-1.05641
cg07626637	-1.14787
cg20290360	-1.29025
cg24540732	-1.3341
cg04490108	-2.08737
cg21512185	-2.09305
cg20311251	-2.39391
cg20745568	-2.91216

## Sheet: Table S5  - Total cholesterol
CpG	Beta
cg26832552	1.87027
cg19631443	1.75347
cg17901584	1.73464
cg01185855	1.54887
cg16000331	1.44527
cg09984392	0.911082
cg25739715	0.842405
cg05119988	0.607009
cg05922723	0.577074
cg20113693	0.555422
cg19201009	0.503527
cg07839457	0.498492
cg02901884	0.470432
cg02823783	0.470009
cg03281139	0.427837
cg16533147	0.416853
cg03639897	0.390848
cg08912317	0.378267
cg06572420	0.363392
cg03443112	0.360924
cg00448707	0.354302
cg00917847	0.337951
cg22813794	0.320122
cg00908766	0.319365
cg01634275	0.311723
cg23594461	0.311707
cg04254198	0.308392
cg12054453	0.304752
cg01242196	0.286293
cg26500914	0.269396
cg23900422	0.24455
cg05541367	0.237909
cg09373015	0.235701
cg18997433	0.232958
cg23815491	0.223854
cg13899478	0.222517
cg03826642	0.212256
cg09978077	0.191862
cg15727287	0.180347
cg00373376	0.176758
cg10249997	0.167523
cg02320083	0.132908
cg01959050	0.130449
cg26337020	0.126734
cg18998321	0.126357
cg22062555	0.124734
cg01115389	0.119573
cg21926612	0.10988
cg26769927	0.109757
cg26644049	0.109457
cg07281125	0.108735
cg01041239	0.108323
cg13435263	0.0986298
cg02749887	0.098328
cg15148918	0.0913017
cg13423098	0.0898754
cg26744056	0.0844732
cg22935921	0.0814945
cg11739633	0.0799968
cg08864105	0.0799453
cg19495969	0.0780747
cg18779601	0.0761076
cg07085632	0.0746717
cg05137443	0.0708368
cg07552087	0.0651492
cg20421482	0.0615124
cg27209741	0.0600116
cg07671805	0.056897
cg05512200	0.0551371
cg17107156	0.0549063
cg25765464	0.0520354
cg05845533	0.0471949
cg22425359	0.0444198
cg05780543	0.0427458
cg06565641	0.0426126
cg16411857	0.0407278
cg16877615	0.0406643
cg26141173	0.0378963
cg19037007	0.0376054
cg17540192	0.0319147
cg00914384	0.0299737
cg07871442	0.027296
cg27266060	0.0270646
cg14768256	0.0254032
cg25242471	0.0225417
cg01243312	0.0217168
cg05122437	0.0214467
cg12897067	0.0197752
cg11848748	0.0178819
cg08934126	0.0166795
cg17974166	0.0152394
cg23613051	0.0124987
cg05852052	0.0124948
cg06118351	0.0117347
cg05306310	0.0117254
cg06679494	0.0106669
cg07676517	0.0105765
cg25325723	0.0068636
cg25597117	0.00649993
cg11132536	0.00509043
cg18535611	0.00408601
cg03995300	0.000848583
cg03426198	-0.00153922
cg17371170	-0.00209683
cg00388605	-0.00267174
cg24669602	-0.00558401
cg16133681	-0.00586686
cg05729249	-0.00912877
cg27404186	-0.00973861
cg02376282	-0.0113306
cg18789547	-0.0148033
cg07109358	-0.0188531
cg07955995	-0.018988
cg03641066	-0.0216299
cg14662585	-0.0263842
cg07015784	-0.0314047
cg27269488	-0.0319614
cg21869046	-0.0338594
cg27557134	-0.0390194
cg16214653	-0.0417953
cg20336809	-0.0437078
cg16171105	-0.0447556
cg24810594	-0.0459607
cg08036553	-0.0467579
cg06580371	-0.0474219
cg23939865	-0.0488312
cg05061450	-0.0489365
cg21780326	-0.049103
cg15798837	-0.0528129
cg27113091	-0.056763
cg10551270	-0.0567852
cg06759629	-0.0596934
cg26657240	-0.0631504
cg04164190	-0.0632601
cg15376007	-0.0700293
cg19761640	-0.0712869
cg13455700	-0.0742708
cg08902683	-0.0785305
cg26102435	-0.0787565
cg16007541	-0.0809547
cg00689492	-0.0832731
cg06153927	-0.0842441
cg26685941	-0.0851196
cg02444300	-0.0883948
cg15471501	-0.09201
cg08230059	-0.0978467
cg11176990	-0.102472
cg26383138	-0.110848
cg21033440	-0.117635
cg08517131	-0.119409
cg15234946	-0.122466
cg10409131	-0.130775
cg07219494	-0.132622
cg06800849	-0.134032
cg05904366	-0.140698
cg12730088	-0.141285
cg14381623	-0.141983
cg05450916	-0.154274
cg22325823	-0.158201
cg04755771	-0.1626
cg12700904	-0.164097
cg04780909	-0.167325
cg25823085	-0.175059
cg09432234	-0.177431
cg14109822	-0.19125
cg13982366	-0.19329
cg10271547	-0.201272
cg05960502	-0.202678
cg22242842	-0.208236
cg23874606	-0.213116
cg08284443	-0.214803
cg14435720	-0.215385
cg04915975	-0.21977
cg04396791	-0.220222
cg05715492	-0.221672
cg08489623	-0.232908
cg06500161	-0.258521
cg14911690	-0.280089
cg06688763	-0.281192
cg01651915	-0.282381
cg21785034	-0.28902
cg06197571	-0.290579
cg19507267	-0.292922
cg25385819	-0.317712
cg17061862	-0.318864
cg14003621	-0.319382
cg00473416	-0.366164
cg05870739	-0.370466
cg13591673	-0.371724
cg07070138	-0.400659
cg22896075	-0.448947
cg04927341	-0.460392
cg16707405	-0.503485
cg06690548	-0.542066
cg25115537	-0.55889
cg11302515	-0.651853
cg27075187	-0.661611
cg17739046	-0.711356
cg04614997	-0.901018
cg09203880	-1.11341
cg00701514	-1.11588
cg15133301	-1.41979
cg09848445	-1.88001
cg00574958	-4.58282

## Sheet: Table S6 - HDL cholesterol
CpG	Beta
cg08461397	1.2764
cg03966449	1.15636
cg00574958	1.15169
cg03819713	0.96965
cg17901584	0.893295
cg06933816	0.875556
cg21420474	0.693049
cg25732961	0.671532
cg15107724	0.651154
cg05484949	0.571968
cg08577384	0.492847
cg12437873	0.474722
cg20396385	0.46516
cg02075454	0.460696
cg02311374	0.446317
cg06767142	0.431044
cg11082362	0.430082
cg20493718	0.422432
cg00467244	0.406692
cg03477609	0.373255
cg24730871	0.368157
cg04330884	0.352875
cg13676763	0.344762
cg10166888	0.343714
cg01930746	0.341358
cg23839792	0.329007
cg02071579	0.319257
cg06572420	0.306515
cg24002003	0.305745
cg15037541	0.294248
cg27106643	0.291957
cg22171829	0.288608
cg05119988	0.275009
cg00948664	0.274216
cg22911054	0.268192
cg14559212	0.26178
cg22078869	0.245557
cg22381454	0.244551
cg04301102	0.241977
cg25360929	0.2416
cg14483667	0.22634
cg15996284	0.224352
cg22017213	0.212573
cg02560388	0.199369
cg16293484	0.197177
cg23690804	0.191882
cg26612409	0.191308
cg13261536	0.190801
cg22479710	0.178266
cg21557875	0.174259
cg05946118	0.171361
cg04392284	0.167947
cg03173502	0.166719
cg03945948	0.162085
cg17501210	0.161502
cg12551567	0.160854
cg09580592	0.160584
cg04944536	0.159589
cg05073386	0.158316
cg14308466	0.157546
cg15282973	0.156607
cg19190217	0.156063
cg14101959	0.152453
cg23503796	0.151451
cg26456554	0.150995
cg16057915	0.14622
cg08635685	0.144335
cg26517679	0.14264
cg07244319	0.141776
cg15564619	0.140339
cg12453504	0.13975
cg02613418	0.137888
cg05575921	0.137762
cg24780865	0.135882
cg01986630	0.135421
cg26161057	0.134719
cg01231543	0.13426
cg14472025	0.133476
cg17400113	0.133302
cg23181900	0.133261
cg22746421	0.133102
cg08419567	0.131905
cg06599908	0.131576
cg19446790	0.129691
cg14658867	0.127947
cg16196274	0.126929
cg12723292	0.124179
cg23532300	0.12315
cg09365533	0.122258
cg08363339	0.121738
cg05507490	0.121243
cg14681207	0.120967
cg14019695	0.120428
cg08357827	0.118515
cg22198179	0.11464
cg09201499	0.113425
cg08098256	0.11238
cg11827998	0.11215
cg01798157	0.11028
cg06512974	0.110216
cg21206949	0.108896
cg11301492	0.108266
cg06190547	0.106884
cg00312919	0.103467
cg18991165	0.102568
cg02662003	0.101688
cg00497554	0.100253
cg19534769	0.0997788
cg17560073	0.0990007
cg10337956	0.0969421
cg24346905	0.095907
cg09823288	0.0948946
cg01766908	0.0940061
cg22367886	0.0935085
cg24691069	0.0930142
cg00601042	0.0924519
cg14022022	0.0900728
cg26267310	0.0896258
cg18349022	0.088667
cg20698421	0.0885256
cg15860235	0.0883323
cg24571086	0.0872552
cg19919989	0.0869686
cg03532709	0.086086
cg21512502	0.0834952
cg01161877	0.0831475
cg22297934	0.0830609
cg19494960	0.0816369
cg17494781	0.0811471
cg22400166	0.0802376
cg02483735	0.0795297
cg05533953	0.0792714
cg04101015	0.0790815
cg15694422	0.0790083
cg12292213	0.0784533
cg17134770	0.0782324
cg13044675	0.0780673
cg05277165	0.0779487
cg07988171	0.0772063
cg21415450	0.0771113
cg24334029	0.0765371
cg14717946	0.0749668
cg13824500	0.0732207
cg05377587	0.0717451
cg01268763	0.0713415
cg22225207	0.0710156
cg23375948	0.0709331
cg01686522	0.0698469
cg10189095	0.069337
cg27393730	0.0682623
cg24166457	0.0681168
cg13667389	0.0670394
cg13225750	0.06674
cg00156551	0.0659945
cg10835423	0.0652406
cg17176676	0.0642458
cg16993582	0.0639121
cg21956337	0.0636859
cg05033333	0.0635822
cg18980263	0.0635017
cg05303899	0.0630538
cg25140531	0.0625717
cg17821473	0.062516
cg26558591	0.0619889
cg20290983	0.0616146
cg00957698	0.0595552
cg04220922	0.0594278
cg12935818	0.05934
cg02459042	0.0590443
cg11237934	0.0586779
cg09130190	0.0573038
cg13442495	0.0570181
cg12613775	0.0568872
cg15750986	0.0557167
cg20479774	0.0552967
cg17143376	0.0551245
cg09390241	0.0550282
cg11738976	0.055016
cg25870420	0.0546484
cg17782954	0.0537422
cg19453488	0.0529027
cg03756940	0.0524174
cg24549659	0.0523227
cg08633745	0.0518943
cg01746044	0.0518509
cg11992736	0.0517489
cg26401028	0.0517106
cg15671450	0.0515601
cg23035923	0.0512845
cg05778706	0.0501636
cg00242950	0.0501238
cg20559217	0.0492141
cg10393598	0.0489155
cg24169315	0.0479392
cg09806625	0.0476165
cg10498083	0.0475201
cg01742627	0.046777
cg08539067	0.0464772
cg24187352	0.045927
cg01081346	0.0457454
cg03976543	0.0451922
cg14725968	0.0449894
cg23935593	0.0447059
cg25204172	0.0443852
cg00209398	0.0441957
cg14032732	0.0440578
cg03899054	0.0436462
cg07102229	0.0429633
cg03738384	0.0429477
cg17154092	0.0427628
cg16208863	0.0425895
cg07046369	0.0414431
cg23428387	0.0412226
cg04827223	0.0412011
cg05608588	0.0410998
cg20341251	0.041053
cg20768326	0.0401344
cg06363968	0.0394
cg22351833	0.0387485
cg01115598	0.0386053
cg25500196	0.0378095
cg17016890	0.0375559
cg01777861	0.0373905
cg24577933	0.0370676
cg26221494	0.0367556
cg02991085	0.035836
cg21756720	0.0351554
cg19866622	0.0346207
cg02336364	0.0345684
cg11137145	0.0339358
cg22591964	0.0333881
cg05350800	0.0333075
cg21239901	0.0327679
cg17500703	0.0324936
cg11638966	0.0321281
cg14911395	0.0318702
cg20305142	0.0317865
cg16034991	0.0316979
cg20713092	0.0315867
cg08330435	0.0310902
cg21327609	0.0309374
cg13469425	0.0303268
cg13850063	0.0300597
cg05483176	0.0298316
cg15181598	0.0287684
cg11609469	0.0286876
cg25705717	0.0285648
cg02633398	0.0284083
cg02774542	0.028267
cg15067806	0.0282167
cg05722148	0.0281917
cg07137955	0.0281381
cg14531834	0.0269668
cg27513586	0.0268612
cg07455279	0.0267012
cg25543755	0.0265913
cg20691608	0.0262235
cg26614624	0.0259591
cg17024828	0.0257833
cg26141173	0.0256604
cg22039909	0.0247262
cg11998932	0.0244611
cg20854025	0.0242236
cg27098685	0.0236201
cg12538435	0.0235298
cg20860806	0.0233088
cg00202454	0.022934
cg07523741	0.0228408
cg03399028	0.0227064
cg19770748	0.0225207
cg01515515	0.0224891
cg16005271	0.0220446
cg06361984	0.0213497
cg17481903	0.0211444
cg20623702	0.0211304
cg19279342	0.0210123
cg01427815	0.0209326
cg25457886	0.0209025
cg03651613	0.0207734
cg09664479	0.0205042
cg20710266	0.0200208
cg18630580	0.0196575
cg24512097	0.0193467
cg20825710	0.0190623
cg00614617	0.0188421
cg21771682	0.0182783
cg00487456	0.0181916
cg10502244	0.0181392
cg07464716	0.0181185
cg26662007	0.0174907
cg10652467	0.0173948
cg20842915	0.0173934
cg14029324	0.0173437
cg10750464	0.0169128
cg25204852	0.0168754
cg16101574	0.0165302
cg25325723	0.0162935
cg02527881	0.0158105
cg20003893	0.015203
cg11345693	0.0151289
cg25789721	0.014671
cg26562532	0.014307
cg01639032	0.0142403
cg09895325	0.014152
cg10072464	0.0141084
cg21437028	0.0139869
cg00058009	0.0139062
cg15909132	0.0138808
cg10363337	0.0136399
cg18311678	0.0135077
cg17051704	0.0132606
cg15145296	0.0132365
cg15392827	0.0131827
cg07027075	0.0129011
cg01448115	0.0128607
cg02712555	0.0125857
cg05232889	0.012513
cg12109260	0.0120986
cg19693031	0.0110984
cg00795791	0.0107343
cg07779423	0.0106454
cg01345727	0.0105153
cg02940147	0.0104018
cg25959131	0.00986446
cg04537229	0.00967833
cg16056964	0.00952764
cg18344063	0.00939163
cg01790032	0.0093418
cg09257020	0.00932779
cg08346127	0.00904614
cg02254551	0.00894369
cg07505719	0.00883725
cg08819022	0.00846302
cg24506221	0.00841746
cg11410726	0.00839486
cg11760395	0.00759792
cg23067856	0.00745881
cg18872420	0.00702
cg27438152	0.00695014
cg06178669	0.00686372
cg11505026	0.00684648
cg15090440	0.00681786
cg08247852	0.00672805
cg07475922	0.00665878
cg02331910	0.00635434
cg11608390	0.00630213
cg26344227	0.00601257
cg02286717	0.00590108
cg17744835	0.00583457
cg24593832	0.00579609
cg25010788	0.00577723
cg04857395	0.0057684
cg15971518	0.00546331
cg02610813	0.00530882
cg17916960	0.00529824
cg16769623	0.00505151
cg14466863	0.00503157
cg01988325	0.0044617
cg20017761	0.00434489
cg27328431	0.00391529
cg00390724	0.00365465
cg04255276	0.00360466
cg15062059	0.00288917
cg16034652	0.00287264
cg25502144	0.00274172
cg26404867	0.00265096
cg15866213	0.00258526
cg18565200	0.00241999
cg07935886	0.00233639
cg20456258	0.00229388
cg24940370	0.00221881
cg12085977	0.00184877
cg13264672	0.00178173
cg13062618	0.00168642
cg07492518	0.00161735
cg20636351	0.00150668
cg17518931	0.00146506
cg00297912	0.00128353
cg04576298	0.00117228
cg04811706	0.0011515
cg01598421	0.000903073
cg15576517	0.000747288
cg02016130	0.000345323
cg18145047	-2.42071e-05
cg01966334	-0.000128965
cg05553829	-0.000149804
cg11365913	-0.000159685
cg12049093	-0.000430404
cg09645818	-0.000507491
cg04134399	-0.00057348
cg22651812	-0.00060419
cg22671717	-0.000824559
cg01876548	-0.00134554
cg12180191	-0.00153093
cg10319629	-0.00203685
cg27001894	-0.00209883
cg08642843	-0.00223791
cg07480754	-0.00227415
cg26657240	-0.00236678
cg07355157	-0.00275386
cg01429859	-0.00291754
cg21167269	-0.00306805
cg14780446	-0.00340209
cg04674383	-0.00351362
cg25243766	-0.00359665
cg02267698	-0.00401107
cg27662789	-0.00443615
cg03261347	-0.00483738
cg19597498	-0.00490407
cg09235788	-0.00503031
cg02728595	-0.00509053
cg06287775	-0.00510401
cg18090331	-0.00554786
cg23979631	-0.00557238
cg11841038	-0.00568924
cg01355753	-0.00596806
cg16814680	-0.00598564
cg19363889	-0.00628495
cg26786800	-0.00637072
cg15575700	-0.00675228
cg21185826	-0.00709057
cg12910906	-0.00716165
cg12856447	-0.00743178
cg05058758	-0.00763382
cg03905795	-0.0077206
cg02919116	-0.00796493
cg13449368	-0.00810135
cg10113589	-0.00863869
cg00441709	-0.00886124
cg22643110	-0.00887509
cg02695349	-0.009036
cg26568304	-0.00936742
cg25751198	-0.00949176
cg03981074	-0.00967137
cg18223453	-0.0096736
cg06742719	-0.0101915
cg01667133	-0.0102601
cg20273485	-0.0104561
cg26418147	-0.0106558
cg02873885	-0.0110939
cg10185424	-0.0111698
cg07529122	-0.0112216
cg07104958	-0.0112948
cg13524082	-0.0113314
cg18007837	-0.0116131
cg26703956	-0.0116207
cg24065451	-0.0118988
cg15124303	-0.01197
cg19973659	-0.0125218
cg27497751	-0.0128795
cg08250879	-0.0131024
cg18078387	-0.0133199
cg13224758	-0.0134833
cg14557185	-0.0136757
cg14402017	-0.0137702
cg23294158	-0.0139063
cg22705835	-0.0139372
cg17241283	-0.0139637
cg11526630	-0.0140137
cg00021532	-0.0145187
cg26573274	-0.0145827
cg15717448	-0.0148415
cg07033475	-0.0151496
cg02799643	-0.0154605
cg21553980	-0.0154618
cg14459772	-0.0158309
cg21688209	-0.0168095
cg07967210	-0.0171472
cg25763542	-0.0172788
cg03370704	-0.0172916
cg17410650	-0.0178305
cg21566513	-0.0178693
cg24450063	-0.0179564
cg02399249	-0.018069
cg26517831	-0.0186349
cg12408189	-0.0187887
cg03469617	-0.0189003
cg06152845	-0.018926
cg03242905	-0.0190537
cg08089693	-0.0192187
cg15426459	-0.0195995
cg25998745	-0.0197596
cg16920191	-0.0197748
cg10875695	-0.0199043
cg15726025	-0.0199952
cg13073564	-0.0200638
cg26537098	-0.0200964
cg00586317	-0.0202262
cg14702231	-0.02032
cg22972858	-0.0205713
cg19514613	-0.0207047
cg16302655	-0.0208232
cg07809831	-0.0209742
cg10035988	-0.0209921
cg02874016	-0.021295
cg04243368	-0.021421
cg09544380	-0.0216376
cg13708688	-0.0218108
cg21052766	-0.0223905
cg04983142	-0.0225283
cg00363750	-0.0226438
cg09117114	-0.0228851
cg07876788	-0.0230224
cg11086760	-0.0238967
cg00738934	-0.0239394
cg07012886	-0.0241245
cg05433805	-0.0249616
cg21375204	-0.0254262
cg17846100	-0.0258965
cg17981101	-0.026463
cg02194223	-0.0264968
cg04014686	-0.0265275
cg10668363	-0.0266473
cg11772661	-0.0271197
cg09036290	-0.0271366
cg05620980	-0.0276255
cg01066431	-0.0276503
cg18303360	-0.0286814
cg23351954	-0.0298937
cg17765291	-0.0304262
cg08395793	-0.0312735
cg00928596	-0.0314136
cg15667493	-0.0314328
cg06349450	-0.0320171
cg27483694	-0.0320676
cg00860808	-0.0321134
cg16053005	-0.0329726
cg06701529	-0.0331687
cg03856973	-0.0343152
cg12600418	-0.0346951
cg00368059	-0.0350046
cg05595088	-0.0352061
cg26152983	-0.0356875
cg08398005	-0.03581
cg05364038	-0.0359313
cg02167837	-0.036124
cg02914097	-0.0366575
cg18759743	-0.0381504
cg18781032	-0.0382957
cg04842472	-0.0383133
cg19211931	-0.038575
cg05176970	-0.0394705
cg05756029	-0.0395535
cg18834058	-0.0397996
cg14964327	-0.0398183
cg09567511	-0.0398216
cg26712763	-0.0402005
cg19513940	-0.0405255
cg04507775	-0.0405872
cg13108304	-0.041547
cg01341487	-0.0416547
cg11911679	-0.0433302
cg00969119	-0.0433807
cg14127188	-0.0442977
cg15221739	-0.0449675
cg16586261	-0.0451346
cg04078601	-0.0456079
cg03472888	-0.0466999
cg09697403	-0.0468654
cg01374729	-0.0472928
cg04645034	-0.0473889
cg13756768	-0.0482945
cg11723795	-0.0487107
cg04135110	-0.0488208
cg25556122	-0.0488637
cg00976797	-0.0495424
cg01775612	-0.0496503
cg02150767	-0.0499513
cg07323141	-0.0503445
cg04092800	-0.0503554
cg02489685	-0.0504012
cg10905736	-0.0504462
cg06699216	-0.0504804
cg03958744	-0.0505905
cg04904318	-0.0508585
cg06704969	-0.0508908
cg00636368	-0.0509758
cg17131579	-0.0520887
cg00447970	-0.0524624
cg04046889	-0.0524951
cg12591491	-0.0540118
cg06217314	-0.0541465
cg03546163	-0.0543902
cg07088771	-0.054522
cg03466198	-0.055004
cg02491701	-0.0550547
cg08639948	-0.0552598
cg22426570	-0.0552849
cg00700866	-0.0560456
cg10993470	-0.0562568
cg04468081	-0.0564871
cg18740289	-0.0566637
cg04153822	-0.0570468
cg09079580	-0.0584132
cg09066883	-0.0590505
cg08374890	-0.0592313
cg21796322	-0.0609455
cg20679271	-0.0625095
cg01117452	-0.0625225
cg26950739	-0.0629042
cg19190487	-0.063132
cg24310133	-0.0641155
cg20337996	-0.0673329
cg02928644	-0.0678456
cg09141038	-0.0701143
cg21877865	-0.0708515
cg24430034	-0.0709246
cg00163372	-0.0713804
cg26309929	-0.0734816
cg06077405	-0.0742519
cg07687766	-0.0769055
cg05570806	-0.0780805
cg10364115	-0.078445
cg23257225	-0.0800344
cg18022662	-0.0808857
cg26086899	-0.0809337
cg12655542	-0.0822379
cg12175922	-0.0830513
cg19825639	-0.0832322
cg19328828	-0.0843608
cg15885953	-0.0850087
cg01154254	-0.0862814
cg23621631	-0.0888815
cg13414444	-0.0898522
cg14218481	-0.0899981
cg02371401	-0.0915356
cg22753611	-0.0921089
cg07595346	-0.0923614
cg12825509	-0.0925928
cg00656603	-0.0927383
cg13847724	-0.0938307
cg06420834	-0.0943211
cg24429337	-0.0947694
cg25687179	-0.0951284
cg20315951	-0.0954298
cg09016968	-0.0963737
cg13446689	-0.0967554
cg11927233	-0.0983716
cg24428877	-0.100421
cg26268842	-0.100439
cg09602562	-0.100624
cg00903584	-0.100873
cg16624984	-0.100908
cg20534585	-0.102272
cg01008263	-0.102499
cg10432987	-0.104314
cg13620051	-0.105604
cg23744638	-0.107007
cg17024258	-0.108402
cg01049205	-0.108885
cg06192883	-0.109372
cg22138327	-0.109794
cg26162554	-0.11034
cg02152233	-0.112709
cg21042285	-0.112946
cg02810304	-0.113683
cg26989202	-0.114904
cg20689730	-0.116365
cg07356130	-0.1164
cg17491548	-0.117898
cg10702645	-0.121527
cg26367439	-0.125118
cg26437845	-0.125835
cg05194412	-0.126659
cg19700746	-0.127315
cg14628343	-0.129038
cg25286482	-0.129865
cg27299406	-0.131217
cg06898549	-0.132407
cg01816768	-0.132731
cg07349094	-0.136175
cg12134716	-0.137225
cg23861930	-0.138357
cg17864516	-0.139693
cg14684581	-0.141095
cg26245667	-0.143673
cg24643922	-0.143854
cg11539674	-0.143975
cg10474597	-0.148587
cg08411068	-0.152184
cg14486372	-0.152804
cg06915053	-0.153466
cg02045948	-0.155076
cg26374154	-0.156434
cg01101459	-0.157168
cg06631222	-0.159739
cg12332083	-0.167125
cg13702222	-0.171864
cg23100081	-0.175932
cg27463181	-0.185788
cg08274637	-0.197476
cg14541582	-0.20066
cg20625334	-0.20307
cg13691961	-0.205009
cg22521333	-0.208146
cg22365240	-0.210536
cg16268380	-0.211144
cg05295703	-0.211379
cg13883671	-0.217446
cg27172745	-0.218688
cg26800462	-0.219112
cg19865525	-0.229073
cg08186900	-0.229836
cg26360402	-0.23182
cg17730048	-0.233902
cg17662369	-0.234826
cg21715431	-0.239855
cg24612420	-0.263091
cg22511877	-0.26541
cg08854185	-0.26967
cg26033520	-0.273191
cg23418671	-0.276943
cg06891164	-0.302559
cg03208951	-0.303669
cg07387931	-0.305967
cg13676787	-0.321719
cg17124478	-0.323667
cg14613607	-0.335971
cg07814318	-0.344843
cg05502081	-0.350037
cg16937778	-0.350265
cg06064964	-0.367223
cg27243685	-0.386627
cg08093226	-0.407293
cg19881557	-0.437694
cg26247263	-0.43877
cg09331632	-0.478178
cg05982460	-0.47888
cg18615457	-0.492674
cg22488164	-0.493096
cg24166814	-0.497844
cg26355072	-0.603425
cg08317834	-0.632828
cg08989932	-0.843609
cg20432181	-0.906464
cg18004262	-1.11061
cg06500161	-1.64435

## Sheet: Table S7 - LDL cholesterol
CpG	Beta
cg17140673	2.3405
cg16000331	1.7734
cg26832552	1.42306
cg01185855	1.20823
cg09984392	1.07889
cg02823783	0.920291
cg05922723	0.675313
cg03281139	0.570111
cg25158622	0.508476
cg13899478	0.451094
cg03639897	0.450157
cg04816311	0.44724
cg22813794	0.442218
cg08912317	0.404049
cg08864105	0.397433
cg01959050	0.393641
cg00908766	0.38055
cg16533147	0.380221
cg23594461	0.371559
cg01242196	0.354332
cg01041239	0.328643
cg18997433	0.324377
cg01634275	0.324343
cg07015911	0.312923
cg00917847	0.31067
cg03546163	0.298456
cg09397900	0.297876
cg26500914	0.294987
cg19631443	0.294828
cg14262937	0.28664
cg03443112	0.27107
cg02250764	0.268243
cg24033491	0.264328
cg18998321	0.258316
cg19201009	0.250352
cg09503194	0.238846
cg04228827	0.229822
cg10168894	0.227075
cg04259358	0.207696
cg23815491	0.205607
cg07839457	0.205407
cg08365388	0.202461
cg11739633	0.198934
cg26221992	0.193494
cg09975683	0.180372
cg06017559	0.180303
cg15661251	0.167383
cg19197744	0.165621
cg10427040	0.164503
cg10249997	0.163037
cg13435263	0.160382
cg06942649	0.152605
cg00326464	0.15233
cg20983032	0.15203
cg13817395	0.146504
cg25484139	0.143252
cg07671805	0.13874
cg05137443	0.138644
cg06989610	0.137943
cg23719713	0.137521
cg09442489	0.126656
cg03309252	0.125377
cg26631505	0.123412
cg11063328	0.108389
cg01739960	0.107032
cg05780543	0.0974536
cg00632560	0.0957493
cg25631249	0.0939711
cg07871442	0.0920046
cg03826642	0.0890542
cg18329931	0.0880085
cg21560142	0.0865582
cg07676517	0.0816505
cg16875057	0.0796751
cg22062555	0.0770751
cg00089528	0.074631
cg07298547	0.0737873
cg01511534	0.06399
cg01331772	0.0603251
cg18078387	0.0598367
cg05512200	0.0569554
cg26033520	0.0509352
cg03663120	0.0502384
cg23951171	0.0499952
cg12643293	0.0477263
cg23301925	0.0466589
cg15727287	0.0461976
cg25765464	0.0458678
cg27266060	0.0453103
cg23231462	0.0450541
cg19922871	0.044055
cg13915212	0.0439911
cg04008888	0.0420396
cg16871994	0.0415198
cg12011876	0.0374833
cg00903584	0.0372429
cg06118351	0.0372127
cg22881941	0.0354456
cg12051615	0.0337648
cg00043004	0.0336573
cg26684363	0.0291833
cg07070348	0.0274074
cg16861241	0.0266201
cg24751378	0.0260677
cg22935921	0.0260289
cg14254433	0.0254149
cg24439315	0.0248815
cg05122437	0.0239391
cg14768256	0.0218694
cg18587364	0.0212592
cg15214448	0.0209014
cg11223373	0.0208273
cg12482092	0.0193142
cg17381565	0.0182275
cg15148918	0.0175699
cg08367326	0.0174125
cg24591105	0.0170944
cg08323540	0.0167685
cg16411857	0.0148206
cg10935612	0.0128556
cg16877615	0.0110778
cg06565641	0.0105609
cg03359964	0.00870101
cg04120400	0.00771986
cg17540192	0.00729774
cg07023867	0.00602197
cg13640225	0.0048787
cg26429499	0.0046368
cg09150140	0.00272485
cg18535611	0.00218404
cg23613051	0.00148056
cg11265839	-4.29181e-06
cg19407385	-0.00158245
cg00242950	-0.0055537
cg04164190	-0.0076673
cg27557134	-0.00778064
cg04838847	-0.00911199
cg16496269	-0.00965088
cg19761640	-0.0116894
cg01618914	-0.0127298
cg25385819	-0.0134566
cg10379472	-0.0157351
cg25138484	-0.0169236
cg10409131	-0.0182489
cg09664479	-0.0257749
cg20119532	-0.0263652
cg14246568	-0.0264918
cg07640648	-0.0276778
cg11669516	-0.0278472
cg03108070	-0.0278997
cg16767506	-0.0300036
cg09584650	-0.0303473
cg25486571	-0.0323682
cg21033440	-0.033054
cg16421616	-0.033592
cg24794228	-0.0342531
cg17935297	-0.0384053
cg07955995	-0.0428508
cg17942639	-0.0440412
cg09470142	-0.0482018
cg26102435	-0.0505605
cg12938556	-0.0522145
cg01044608	-0.0533192
cg13424940	-0.053721
cg27113091	-0.0560901
cg05061450	-0.0564687
cg08309687	-0.0575847
cg07070138	-0.0594922
cg16171105	-0.0612907
cg07109358	-0.0628142
cg14558114	-0.0647135
cg09328979	-0.0686988
cg14662585	-0.0740185
cg03961824	-0.0795882
cg06197571	-0.0849325
cg08065963	-0.0855448
cg26685941	-0.086019
cg08464831	-0.0880043
cg26503877	-0.0980228
cg26686608	-0.098364
cg05870739	-0.0987079
cg14381623	-0.101422
cg08230059	-0.103566
cg06688763	-0.104248
cg20489026	-0.108922
cg10022248	-0.10923
cg22325823	-0.113975
cg04168474	-0.12429
cg18709110	-0.124692
cg16707405	-0.125576
cg19561908	-0.135264
cg09432234	-0.14028
cg05982473	-0.144705
cg25629768	-0.145901
cg02376282	-0.157178
cg18789547	-0.172921
cg07219494	-0.183208
cg17371170	-0.183592
cg00701514	-0.192509
cg15234946	-0.193627
cg14109822	-0.194492
cg14003621	-0.195102
cg06759629	-0.199356
cg16007541	-0.203668
cg11176990	-0.213551
cg08517131	-0.224214
cg13982366	-0.246941
cg03173502	-0.25939
cg05774054	-0.276186
cg21785034	-0.286443
cg24678095	-0.34329
cg06690548	-0.369238
cg20879085	-0.393888
cg14911690	-0.398905
cg05960502	-0.409333
cg01651915	-0.43912
cg11302515	-0.508702
cg03078551	-0.517313
cg22896075	-0.561616
cg27586885	-0.573193
cg25115537	-0.593948
cg09010671	-0.679625
cg04927341	-0.681281
cg25131632	-0.682956
cg17061862	-0.700251
cg01199327	-0.750625
cg05904366	-0.784237
cg17739046	-0.807652
cg04780909	-0.946362
cg09203880	-1.2206
cg09848445	-1.70183
cg15133301	-2.10919
cg00574958	-9.14308

## Sheet: Table S8 - Total-HDL ratio
CpG	Beta
cg24576270	16.1999
cg25158622	1.57918
cg06500161	1.33976
cg26033520	1.20627
cg18615457	1.16961
cg10993470	1.16561
cg19250790	1.06233
cg09177238	0.975594
cg22813794	0.974041
cg01511534	0.944157
cg01559436	0.871586
cg22488164	0.842083
cg05391946	0.823315
cg09503194	0.810034
cg14697880	0.797092
cg06136443	0.788968
cg14545305	0.778301
cg26955383	0.770461
cg26800462	0.750039
cg08854185	0.72991
cg14891022	0.720671
cg23719318	0.69587
cg12332083	0.657351
cg02150767	0.642814
cg08864105	0.637154
cg11770080	0.606992
cg12422930	0.600265
cg06898549	0.598377
cg03546163	0.577243
cg26245667	0.569228
cg18078387	0.558915
cg26573274	0.527428
cg11927233	0.507959
cg10427040	0.506715
cg07023867	0.486734
cg22881941	0.478274
cg06017559	0.458084
cg25170997	0.44556
cg04816311	0.444281
cg10927968	0.426296
cg00903584	0.418157
cg16871994	0.412608
cg03178691	0.402173
cg17140673	0.401473
cg01242196	0.399673
cg23144445	0.399563
cg18004262	0.386621
cg08157575	0.356053
cg15674129	0.354344
cg00043004	0.346128
cg09442489	0.340029
cg21718229	0.333344
cg00908766	0.322919
cg14964327	0.317163
cg13702357	0.314612
cg16268380	0.304426
cg20055230	0.301734
cg19197744	0.300917
cg06704969	0.295631
cg14957904	0.292744
cg13794588	0.292409
cg07104958	0.289675
cg07277038	0.283595
cg17730048	0.283588
cg24033491	0.281998
cg14240768	0.281904
cg02045948	0.265156
cg05022301	0.263439
cg17981101	0.258322
cg17180443	0.248616
cg10663408	0.248491
cg26374154	0.24427
cg08447792	0.243143
cg00512917	0.238512
cg20966270	0.235917
cg02823783	0.235636
cg05670596	0.235017
cg13169073	0.233246
cg22012981	0.233055
cg01959050	0.225606
cg27047406	0.223623
cg22185977	0.223494
cg13167372	0.221032
cg02794779	0.220875
cg19519737	0.219942
cg26832552	0.218237
cg09277749	0.217664
cg18475969	0.215336
cg00418071	0.214456
cg16861241	0.212777
cg06988336	0.203919
cg07584959	0.200031
cg21553980	0.196703
cg10819350	0.195949
cg23418671	0.189897
cg10224581	0.189403
cg03958744	0.181176
cg10197263	0.178575
cg16743070	0.177362
cg04228827	0.174179
cg02207686	0.173508
cg17808866	0.159164
cg21043727	0.155084
cg03359964	0.151732
cg24456340	0.151695
cg24429337	0.146544
cg14702231	0.146434
cg13507563	0.145747
cg12482092	0.139946
cg14262937	0.13403
cg20680265	0.132138
cg04946910	0.131229
cg22814023	0.129159
cg22511877	0.128651
cg25286482	0.125023
cg19395684	0.123997
cg15639842	0.123842
cg19260430	0.123622
cg27222669	0.122836
cg23977011	0.119595
cg00326464	0.116792
cg12236088	0.115061
cg13773741	0.104042
cg26127836	0.103768
cg23646360	0.101163
cg08425203	0.101122
cg12180191	0.0950935
cg04259358	0.095069
cg03219838	0.0942162
cg13185413	0.0941388
cg04797252	0.0940857
cg02624129	0.0904867
cg11515089	0.0888429
cg06942649	0.0865465
cg21879513	0.086354
cg04024827	0.0856105
cg14531093	0.0855569
cg07671805	0.0837141
cg22365240	0.0836234
cg23613051	0.0834658
cg16407699	0.0827357
cg18834058	0.0826355
cg23707590	0.0784542
cg14448919	0.0765025
cg06644256	0.0763316
cg11040181	0.0762596
cg24310133	0.0756465
cg00002190	0.0743462
cg24724587	0.0736695
cg07791160	0.0702254
cg09975683	0.0666332
cg06223736	0.0661624
cg13702222	0.0644722
cg23634134	0.0604436
cg20538228	0.0571246
cg15661251	0.0566915
cg12165772	0.0560646
cg06320134	0.055721
cg20072528	0.0550085
cg19211931	0.0543987
cg16533147	0.0518827
cg18329931	0.05083
cg25484139	0.050166
cg15429214	0.0479887
cg26286839	0.0473235
cg13060531	0.0460868
cg26418147	0.0416394
cg00917413	0.0403315
cg14402017	0.0396448
cg19567193	0.0394807
cg27268835	0.0393526
cg16198908	0.0393364
cg24166814	0.0388951
cg13389502	0.0382532
cg07464977	0.0372165
cg03272225	0.0371968
cg07381973	0.0336819
cg27481708	0.0329551
cg23744638	0.0323355
cg10368128	0.0320315
cg20396053	0.0313362
cg09117114	0.0287653
cg26429499	0.0286092
cg16455401	0.0284802
cg01775612	0.0284529
cg07709606	0.0284342
cg10655041	0.0283155
cg23152235	0.0271719
cg24428877	0.0271187
cg04042468	0.0257576
cg24643922	0.0254719
cg18405544	0.0246795
cg02571201	0.0234981
cg20307385	0.0205897
cg26615853	0.0196448
cg15043384	0.0183147
cg01975495	0.0164134
cg18412431	0.0163272
cg02810304	0.0152073
cg14469019	0.0114037
cg15214448	0.00976907
cg19774425	0.00902057
cg07354738	0.00893143
cg27113326	0.0061213
cg00163372	0.00429822
cg23951171	0.00349545
cg03935359	0.00344282
cg06531573	0.00225045
cg19922871	0.000515447
cg14127188	8.1704e-05
cg05058758	2.63008e-05
cg26503877	-0.00167423
cg25402685	-0.00178889
cg02428792	-0.00290649
cg14897765	-0.00308888
cg04424544	-0.00390649
cg04896115	-0.00399237
cg01618914	-0.00430959
cg25751484	-0.00518486
cg10393598	-0.00608001
cg13424940	-0.00645546
cg00795791	-0.00772165
cg03027241	-0.0100826
cg24644436	-0.0105418
cg09664479	-0.0110464
cg19453488	-0.0112856
cg05124021	-0.0125449
cg16421616	-0.0131458
cg16496269	-0.0141102
cg16933626	-0.0149602
cg13332774	-0.0152397
cg21557875	-0.0159996
cg17118775	-0.0175555
cg13824500	-0.0190873
cg16616449	-0.020582
cg17371170	-0.0205946
cg14459668	-0.0212251
cg09678939	-0.0222378
cg02093176	-0.023312
cg11345693	-0.0248766
cg13469425	-0.0269141
cg20663376	-0.0289141
cg23284455	-0.0292039
cg07012091	-0.0315183
cg27513586	-0.0332474
cg20456258	-0.0339451
cg00948664	-0.0381515
cg02449762	-0.0397952
cg07226162	-0.0409009
cg23181900	-0.0426006
cg08905758	-0.0433993
cg22703724	-0.044063
cg06460587	-0.0451589
cg15331834	-0.0484381
cg11669516	-0.0501095
cg02990361	-0.0501564
cg14413466	-0.0555908
cg26014185	-0.05576
cg21459969	-0.0561446
cg07103675	-0.0561824
cg07046369	-0.0566303
cg03651613	-0.0570297
cg01798157	-0.0582793
cg01124477	-0.0594706
cg19182279	-0.0594831
cg11271171	-0.0607087
cg15477144	-0.0608861
cg20711812	-0.0612514
cg19010490	-0.0626098
cg22400166	-0.0631905
cg22896075	-0.0653911
cg15671450	-0.0654424
cg22198179	-0.0692266
cg20119532	-0.0732899
cg26102435	-0.0734717
cg20290983	-0.0751139
cg27520776	-0.0754185
cg07733920	-0.0771481
cg24169315	-0.0785233
cg08363339	-0.080598
cg26715559	-0.082419
cg10603296	-0.0829721
cg06564125	-0.0920563
cg08635685	-0.0921298
cg04255276	-0.0940214
cg27612129	-0.0954684
cg23428387	-0.0973641
cg14558114	-0.0986417
cg25718223	-0.100318
cg13754665	-0.101746
cg24940370	-0.103939
cg25335841	-0.104456
cg03301282	-0.105551
cg13385016	-0.10717
cg25705717	-0.108063
cg22078869	-0.109552
cg17688837	-0.11109
cg08309687	-0.112975
cg14246568	-0.119733
cg15576517	-0.123034
cg07640648	-0.123127
cg05805236	-0.123165
cg26926768	-0.12322
cg08464831	-0.123248
cg15037541	-0.124213
cg03649429	-0.124305
cg24346905	-0.125747
cg26950531	-0.127039
cg03515372	-0.129062
cg21429551	-0.132145
cg23352942	-0.13273
cg04867257	-0.143969
cg10409131	-0.144077
cg22475025	-0.14479
cg10498083	-0.145245
cg09328979	-0.150598
cg17935297	-0.153926
cg26277026	-0.15395
cg00522231	-0.157608
cg03524147	-0.160901
cg16743273	-0.167053
cg11562401	-0.16925
cg26401028	-0.170186
cg00744791	-0.173779
cg23503796	-0.17847
cg02993991	-0.180085
cg26275264	-0.180773
cg26226879	-0.181825
cg07186032	-0.182192
cg23714705	-0.183208
cg27077143	-0.185649
cg03961824	-0.193885
cg23686556	-0.198081
cg20680669	-0.208552
cg11137145	-0.21328
cg19693031	-0.214234
cg01499815	-0.216003
cg14476101	-0.217596
cg23690804	-0.219827
cg09390241	-0.220658
cg13754948	-0.221407
cg24780865	-0.221419
cg13982366	-0.228012
cg12670477	-0.245053
cg26989316	-0.249387
cg00242950	-0.252294
cg24678095	-0.257362
cg25486571	-0.259803
cg16767506	-0.260388
cg15564619	-0.263453
cg11410726	-0.269068
cg15133301	-0.277705
cg05064937	-0.287274
cg05575921	-0.287441
cg26456554	-0.288523
cg16386242	-0.290259
cg19276014	-0.296885
cg03108070	-0.298507
cg15774465	-0.304789
cg20879085	-0.313311
cg08344943	-0.315203
cg14911690	-0.323195
cg01651915	-0.323648
cg04378167	-0.325789
cg04537229	-0.327604
cg04168474	-0.336367
cg07683804	-0.344927
cg24571086	-0.350184
cg18789547	-0.354785
cg27106643	-0.367416
cg25629768	-0.370627
cg13676763	-0.390615
cg27586885	-0.399425
cg09526215	-0.408169
cg27458485	-0.414068
cg01231543	-0.426806
cg01199327	-0.430474
cg05904366	-0.463885
cg06532379	-0.484158
cg07618730	-0.491318
cg24129382	-0.504684
cg01181817	-0.519839
cg09010671	-0.539852
cg07796002	-0.557689
cg11935371	-0.622343
cg02075454	-0.629532
cg08365618	-0.634643
cg11652668	-0.64434
cg22911054	-0.644725
cg12547807	-0.657007
cg14126688	-0.657027
cg03699074	-0.658153
cg07573872	-0.696401
cg25131632	-0.737083
cg04784327	-0.765842
cg05484949	-0.806178
cg05946118	-0.879177
cg05569109	-0.882258
cg05774054	-0.882734
cg22171829	-0.889691
cg06892152	-0.929966
cg09203880	-0.983518
cg00474840	-0.989059
cg26821579	-1.02009
cg17061862	-1.02982
cg11821403	-1.43763
cg04780909	-1.45325
cg03173502	-1.46329
cg03078551	-1.8828
cg00639517	-2.06356
cg11082362	-2.12875
cg00574958	-12.2235

## Sheet: Table S9 - Waist-to-Hip ratio
CpG	Beta
cg03005261	0.472261
cg21637050	0.273176
cg16728516	0.23188
cg14267725	0.208907
cg06500161	0.182255
cg04804648	0.127619
cg18909879	0.089367
cg25921813	0.0862718
cg21020089	0.0852
cg16284674	0.0744046
cg15092239	0.0616059
cg07769588	0.0579559
cg07215298	0.0537189
cg09249494	0.0521322
cg10474597	0.0517464
cg11832534	0.048844
cg25110523	0.0477274
cg04453364	0.0461229
cg19519737	0.04307
cg18515624	0.0415404
cg18054578	0.0353668
cg18011760	0.0315484
cg08563994	0.030331
cg01616956	0.029633
cg02079413	0.0275583
cg06192883	0.0266977
cg15132749	0.0244335
cg22669566	0.0239888
cg25349939	0.0232134
cg04816311	0.0220203
cg26971585	0.0220164
cg13414444	0.0201708
cg02459416	0.0201125
cg15512289	0.0196527
cg15551881	0.0193436
cg02339083	0.0187644
cg21935981	0.0184813
cg09132473	0.017029
cg26325791	0.0169348
cg24009074	0.0157159
cg18194850	0.015594
cg10107671	0.0148624
cg10928544	0.0147712
cg14656657	0.0147369
cg02417857	0.0145463
cg02544829	0.0145163
cg07728579	0.0144195
cg27619353	0.013035
cg02716317	0.0118898
cg06534208	0.0112509
cg08082792	0.0108316
cg07769421	0.0106545
cg14628343	0.00979877
cg01101459	0.00939839
cg25037335	0.00900365
cg03663120	0.00897494
cg23761815	0.00851039
cg17159699	0.00845272
cg06022942	0.00814686
cg11468085	0.00791409
cg26522297	0.007613
cg13985817	0.00693705
cg19918549	0.00621365
cg07729082	0.00585528
cg25604594	0.00573149
cg17908602	0.00557389
cg08836375	0.00529242
cg16495581	0.00515735
cg14127188	0.00507964
cg16627650	0.00470731
cg10104252	0.00449065
cg08864105	0.00414538
cg22159421	0.00405377
cg24430034	0.00375487
cg01962183	0.00355154
cg06133097	0.00351534
cg23744638	0.00348541
cg06048436	0.00338824
cg20793665	0.00324686
cg23737927	0.00318059
cg14265537	0.00305498
cg12893697	0.00278419
cg19328828	0.002488
cg19827875	0.00238244
cg16336248	0.00231565
cg26009192	0.00225692
cg20485607	0.00186502
cg07366506	0.00175453
cg16688500	0.00162179
cg09774931	0.00134473
cg19352726	0.00130226
cg00089528	0.00121173
cg11959399	0.00116991
cg08323540	0.00112239
cg12934788	0.00106359
cg10828284	0.000879557
cg10774282	0.00083113
cg14970695	0.000810013
cg18604215	0.00077764
cg26103104	0.000518398
cg03318904	0.00048485
cg15721584	0.000337495
cg17473794	0.000213266
cg20428033	7.96372e-05
cg23719516	2.95324e-05
cg01975495	1.00945e-05
cg10308785	-4.40155e-05
cg04424621	-0.000260809
cg20908276	-0.000548661
cg08641963	-0.000724956
ch.8.128185533F	-0.000730618
cg00897404	-0.000900121
cg24733384	-0.00102376
cg05487507	-0.0017455
cg19856897	-0.00178646
cg16558846	-0.0026564
cg14194875	-0.00288351
cg17901584	-0.00295368
cg16240060	-0.00305564
cg01017541	-0.00310921
cg19893929	-0.00318915
cg17058475	-0.00319918
cg27406983	-0.00357345
cg20154657	-0.00399494
cg12138780	-0.00434727
cg25710815	-0.00450954
cg14179389	-0.00463194
cg26836171	-0.00486054
cg03765692	-0.00493315
cg17061862	-0.00499957
cg17768768	-0.00507249
cg19148440	-0.00535859
cg17222645	-0.0055515
cg25078444	-0.00582042
cg02058628	-0.00589529
cg03897456	-0.00616995
cg11580493	-0.00632973
cg01415344	-0.00648905
cg20152539	-0.00680933
cg26086899	-0.00703644
cg22987448	-0.00717733
cg07573872	-0.00741705
cg05768922	-0.00807038
cg02707176	-0.00814539
cg04314111	-0.0081506
cg10980495	-0.00836686
cg26503877	-0.00843143
cg11376147	-0.00856568
cg19276014	-0.00947351
cg00166216	-0.00956925
cg18684041	-0.00984131
cg24169315	-0.00986656
cg10208269	-0.0103283
cg15012027	-0.0105417
cg03658384	-0.0106986
cg00378510	-0.0109593
cg07788167	-0.0112154
cg20450507	-0.0114442
cg01682111	-0.0115356
cg21429551	-0.0118836
cg10640833	-0.0119048
cg16823009	-0.012757
cg20549250	-0.0129302
cg20052079	-0.013171
cg08994060	-0.0136896
cg00827581	-0.0137202
cg05842815	-0.0142255
cg06693138	-0.0148884
cg08267072	-0.0155474
cg10537193	-0.0157905
cg22865720	-0.0165212
cg15416179	-0.0169669
cg22381454	-0.017465
cg26668858	-0.0192323
cg06690548	-0.0195119
cg18715511	-0.0197728
cg07088950	-0.0200371
cg22534374	-0.0206216
cg19102621	-0.0210589
cg10421188	-0.0212141
cg04432599	-0.0214587
cg21566642	-0.0220112
cg05946118	-0.0221701
cg14514032	-0.0225837
cg23051272	-0.0249233
cg24904943	-0.02555
cg17766560	-0.0265364
cg22612448	-0.0267006
cg22822893	-0.0269844
cg15691775	-0.0282506
cg03746015	-0.0289807
cg21066448	-0.0299898
cg08714407	-0.0310836
cg26921611	-0.0320858
cg20710777	-0.034753
cg17066943	-0.0351233
cg14476101	-0.0403973
cg08326417	-0.0428546
cg23692193	-0.0462689
cg00879184	-0.0465961
cg08548559	-0.046654
cg07070043	-0.0493221
cg15921773	-0.0520343
cg11802765	-0.052364
cg02650017	-0.0526461
cg16398761	-0.052887
cg11655390	-0.052952
ch.6.33611621F	-0.0533308
cg05290695	-0.05375
cg08479571	-0.0555854
cg06946797	-0.0558567
cg01787285	-0.0652049
cg09222732	-0.0663753
ch.2.30415474F	-0.0677963
cg05603985	-0.0692118
cg26950531	-0.0694997
cg13725899	-0.0735718
cg00460789	-0.0851685
cg17649599	-0.0918155
cg10426084	-0.112509
cg19224713	-0.122155
cg16704712	-0.125941
cg07017994	-0.127937
cg21763598	-0.128501
cg11133895	-0.159941
cg00574958	-0.520876

## Sheet: Table S10 - % Body fat
CpG	Beta
cg06500161	17.0093
cg05744675	13.9526
cg06568506	13.822
cg06192883	12.2326
cg25158622	12.1983
cg21176130	12.0244
cg04086445	10.9875
cg26033520	10.9056
cg05468843	10.6298
cg20347986	10.1091
cg17500119	9.78789
cg00701514	9.1156
cg09848445	8.94177
cg11202345	8.87895
cg20495962	8.46331
cg03234777	7.70073
cg17150306	7.35409
cg18853935	6.86123
cg19887178	6.65888
cg17287155	6.44942
cg01937601	6.41119
cg17473923	6.20827
cg20054939	6.02696
cg00799631	5.76386
cg10409248	5.44267
cg26983874	5.38929
cg10196309	5.10515
cg25921813	4.99501
cg27396655	4.97732
cg08858160	4.97227
cg13639452	4.77625
cg18090064	4.68373
cg14414971	4.64778
cg26971585	4.57921
cg14870271	4.51773
cg25320115	4.41521
cg14350176	4.31524
cg27314669	4.25605
cg07814318	4.24719
cg02031423	4.0633
cg19881557	4.05176
cg18051461	3.89289
cg17662369	3.76327
cg10944833	3.68924
cg17086398	3.68487
cg02780017	3.62545
cg14712058	3.62373
cg23436703	3.46328
cg26301689	3.43055
cg06915334	3.35845
cg08980578	3.3546
cg17763354	3.31535
cg09037581	3.26768
cg19519737	3.22449
cg22130834	3.21171
cg13661519	3.18869
cg24166814	3.15609
cg16544989	3.15295
cg12025996	3.12449
cg03173827	3.12406
cg24088496	3.1082
cg04816311	3.099
cg08138817	3.08147
cg27306038	3.05511
cg20156080	3.05474
cg25758134	3.04847
cg09171692	3.02745
cg10386659	3.0066
cg21053741	2.97251
cg23516852	2.93953
cg18011760	2.92692
cg15926342	2.92158
cg17871993	2.87477
cg26066277	2.80125
cg04739306	2.791
cg20103150	2.65086
cg03546163	2.62831
cg21348975	2.56343
cg11178025	2.52445
cg02436272	2.50738
cg20687482	2.47744
cg17154935	2.4742
cg05512483	2.44914
cg18728264	2.43733
cg15144153	2.42942
cg04858631	2.42275
cg03636183	2.40838
cg21684828	2.4066
cg03607951	2.39753
cg23630878	2.39087
cg06686709	2.36604
cg06893537	2.32484
cg14777903	2.27647
cg17176002	2.25976
cg04863182	2.22054
cg26125956	2.17764
cg19763210	2.17685
cg01975495	2.1404
cg01219048	2.13881
cg00376553	2.08727
cg13959647	2.07997
cg22287067	2.07008
cg13123009	2.05988
cg27243685	2.01082
cg09683562	2.00911
cg11832534	1.99049
cg07706687	1.93092
cg15551881	1.91807
cg13152952	1.87145
cg21166317	1.87104
cg09249494	1.86855
cg16407699	1.85902
cg06070592	1.82963
cg06422039	1.82196
cg27017658	1.81741
cg17397672	1.81457
cg17739555	1.80719
cg01760756	1.78032
cg23294158	1.74296
cg00347563	1.74139
cg00785522	1.73171
cg16663980	1.72252
cg02295678	1.70198
cg00572560	1.70101
cg00661947	1.69918
cg15512289	1.69556
cg23079012	1.67397
cg19603885	1.62899
cg24865495	1.61013
cg12395284	1.60136
cg09975683	1.57784
cg00976097	1.54252
cg07461772	1.53695
cg15841711	1.53519
cg01102307	1.52687
cg20318217	1.51601
cg07059783	1.50149
cg06872331	1.46524
cg20902758	1.44219
cg19308769	1.4289
cg05018460	1.42562
cg10397774	1.40552
cg24203758	1.40427
cg00848480	1.39641
cg16342193	1.39498
cg07769588	1.39066
cg18896032	1.37499
cg10296513	1.36546
cg07808661	1.35592
cg26785154	1.3513
cg20722088	1.34536
cg04874782	1.34018
cg02415963	1.33708
cg02346342	1.3281
cg04963480	1.3253
cg16139770	1.32444
cg26466789	1.30722
cg23208152	1.29731
cg16010178	1.29324
cg07556915	1.29113
cg20793665	1.27115
cg16709904	1.23561
cg13316407	1.23502
cg26749414	1.22095
cg20842253	1.21532
cg09537553	1.21252
cg08768569	1.21026
cg10200291	1.20979
cg24724587	1.17241
cg01526748	1.15858
cg21375204	1.14718
cg26160945	1.14051
cg12850242	1.1185
cg05991534	1.11764
cg02023728	1.09735
cg14832998	1.07716
cg00374333	1.07484
cg13041683	1.07134
cg19903619	1.06927
cg05700142	1.06224
cg23091255	1.06047
cg16214653	1.05746
cg27153059	1.05571
cg23855030	1.05163
cg15518923	1.05009
cg06069861	1.04853
cg05413285	1.04707
cg09187007	1.04563
cg22660904	1.04402
cg03951603	1.0308
cg16705546	1.02546
cg20627046	1.02341
cg05601917	1.01961
cg08312904	1.01658
cg11453343	1.01601
cg07134632	1.01555
cg02469790	1.00529
cg21787249	0.983524
cg16415104	0.972076
cg06179657	0.971754
cg08377000	0.96751
cg24543255	0.962454
cg22173752	0.950781
cg26890706	0.943324
cg15488009	0.942077
cg07904051	0.941097
cg14170545	0.93882
cg20285514	0.938593
cg20716945	0.932578
cg08076462	0.929853
cg25956106	0.925994
cg25215230	0.924359
cg02811067	0.920509
cg17307558	0.919186
cg16208084	0.907225
cg05797770	0.906972
cg07904865	0.904644
cg21726593	0.900712
cg18576374	0.899387
cg15092239	0.896205
cg24924502	0.888007
cg18539461	0.882191
cg00221070	0.881177
cg26855724	0.877285
cg25223623	0.872264
cg08666915	0.869322
cg13060531	0.867715
cg14955916	0.865542
cg15835718	0.863005
cg18007837	0.857569
cg19256474	0.856892
cg06898549	0.856803
cg12051615	0.847133
cg05404459	0.84082
cg10438391	0.840799
cg07043025	0.839758
cg02344868	0.838138
cg15429214	0.834116
cg20783722	0.830363
cg26902127	0.82931
cg13198297	0.828295
cg15571561	0.824488
cg04289385	0.815746
cg11414267	0.803981
cg23235497	0.793443
cg03527353	0.791592
cg20311846	0.784119
cg00441709	0.783182
cg22376081	0.779537
cg23972409	0.778631
cg01838544	0.778408
cg26165660	0.77262
cg02589233	0.771986
cg18872215	0.768603
cg25918947	0.761793
cg09496273	0.756559
cg26203136	0.751786
cg18815120	0.743401
cg14759277	0.74017
cg08399858	0.731851
cg02276763	0.731532
cg23367392	0.724696
cg00678709	0.70693
cg22778120	0.701916
cg02337614	0.701095
cg22163280	0.694661
cg26118142	0.693986
cg25667998	0.68107
cg18376999	0.678095
cg21229184	0.676073
cg13764516	0.672122
cg07839457	0.669657
cg24827726	0.668054
cg01025883	0.667599
cg18604215	0.665114
cg01495521	0.661727
cg13136220	0.66091
cg17569438	0.660536
cg08284593	0.640813
cg23551873	0.63788
cg15587955	0.637504
cg00702546	0.627971
cg00474696	0.625118
cg00994936	0.619613
cg00134539	0.618983
cg26161997	0.612018
cg08367326	0.611235
cg18926409	0.606931
cg09908041	0.605498
cg26346210	0.602355
cg00600024	0.600285
cg00897703	0.584851
cg17810944	0.582916
cg23493167	0.581863
cg13794588	0.581312
cg21956614	0.580746
cg15234845	0.579874
cg07945448	0.571817
cg01403030	0.567592
cg20964064	0.562578
cg07739215	0.560846
cg00233948	0.557178
cg17721355	0.556866
cg05415285	0.553654
cg14660446	0.550225
cg00485201	0.548555
cg01781617	0.547911
cg00430888	0.544407
cg26312542	0.543076
cg02760293	0.532739
cg03663120	0.531626
cg03218374	0.527725
cg14950193	0.523044
cg25221975	0.519281
cg23719516	0.509582
cg03856973	0.505353
cg00043004	0.502114
cg10144104	0.501082
cg04221794	0.489375
cg21248987	0.484521
cg21513088	0.482946
cg04636402	0.466513
cg17295878	0.463798
cg03814872	0.459762
cg17546721	0.459271
cg22904711	0.456683
cg11537406	0.456362
cg21432842	0.450634
cg00392155	0.445975
cg02208432	0.444471
cg10534938	0.442364
cg06127801	0.440495
cg19047660	0.43884
cg05453001	0.424908
cg08802841	0.423354
cg04833017	0.412485
cg21142033	0.408879
cg02028423	0.407062
cg00401463	0.405104
cg07537917	0.404946
cg24480012	0.400396
cg07833269	0.400123
cg11315449	0.394921
cg23016080	0.394322
cg25439655	0.39383
cg09355528	0.393344
cg09697999	0.387078
cg15764593	0.382801
cg07856975	0.368535
cg07944420	0.366043
cg00791764	0.363226
cg07480608	0.359396
cg14228614	0.353894
cg05396897	0.345679
cg03814957	0.344811
cg11657043	0.344662
cg14862395	0.340277
cg26053697	0.340219
cg22488164	0.339832
cg14752227	0.339628
cg05176970	0.339483
cg22745354	0.339204
cg06675417	0.336495
cg09965384	0.334858
cg25037335	0.332066
cg25352836	0.331555
cg15495372	0.330872
cg12119625	0.328001
cg17485681	0.327682
cg24720008	0.327267
cg12658897	0.325963
cg06904356	0.320524
cg10833066	0.318811
cg23024484	0.313995
cg14714222	0.313251
cg19248367	0.3124
cg27656459	0.30842
cg17586094	0.30182
cg05161074	0.298021
cg27506178	0.292735
cg10755899	0.291923
cg21495139	0.289019
cg07026433	0.287728
cg19982570	0.285925
cg04453124	0.285776
cg05313794	0.271908
cg04196119	0.270294
cg07109490	0.26473
cg25486749	0.260074
cg12031962	0.254806
cg17374364	0.253071
cg13178766	0.25234
cg15726045	0.251247
cg06137123	0.247355
cg01251360	0.246922
cg15138339	0.241298
cg24905316	0.239493
cg04149172	0.234599
cg03069736	0.229881
cg23409699	0.228787
cg05294930	0.22818
cg00757033	0.226004
cg26418147	0.222638
cg06086933	0.216002
cg24070213	0.213359
cg15423357	0.209787
cg21649277	0.209628
cg16301894	0.203315
cg00294538	0.202769
cg07531248	0.193668
cg01238435	0.192027
cg26403843	0.188535
cg03553407	0.182539
cg26550938	0.176661
cg07937631	0.175089
cg07063559	0.17368
cg10927968	0.172296
cg24033122	0.170499
cg23284245	0.166824
cg14035860	0.164627
cg12897067	0.156225
cg23505044	0.1527
cg14005211	0.149598
cg17834425	0.145623
cg01480180	0.14466
cg18005337	0.142579
cg17201651	0.140214
cg02249577	0.13642
cg27001894	0.133758
cg11611580	0.133024
cg27298324	0.127189
cg14395298	0.126629
cg18933685	0.124214
cg21723486	0.120292
cg15709065	0.113888
cg09705592	0.110865
cg15698851	0.110285
cg12371169	0.107653
cg25535047	0.102274
cg04494136	0.102258
cg10602537	0.101731
cg18129805	0.101294
cg21488538	0.0994145
cg00893603	0.0992817
cg01049205	0.0986532
cg09357276	0.097486
cg04488853	0.0935887
cg10136008	0.0929119
cg13732083	0.0901907
cg16717723	0.0872807
cg00102685	0.0861886
cg18536118	0.0796966
cg07685736	0.0784486
cg10956480	0.0772074
cg06442240	0.0724593
cg03867429	0.0718065
cg01818539	0.0689131
cg16373202	0.0682488
cg11362310	0.0679442
cg19414630	0.0674478
cg01795776	0.0651008
cg05004142	0.0650738
cg04455646	0.0641584
cg26836402	0.0616494
cg11153768	0.0598955
cg07355337	0.0598265
cg06493334	0.0596362
cg05491587	0.0535688
cg07833554	0.0529293
cg16655778	0.0520547
cg27502457	0.0509497
cg07465028	0.0505478
cg15564896	0.0495558
cg13053914	0.0493737
cg14792160	0.0480993
cg19946085	0.0480359
cg18223453	0.0459461
cg01579765	0.0446426
cg21884064	0.0444281
cg04176108	0.0437225
cg06121226	0.038977
cg14131536	0.037846
cg02645135	0.0338606
cg12686110	0.0331305
cg26913058	0.0325606
cg04873833	0.0268763
cg10085138	0.0264801
cg00961616	0.0258435
cg26146287	0.0220703
cg07534554	0.0213446
cg25800500	0.0201281
cg05593887	0.018149
cg09236382	0.0174055
cg22275864	0.014714
cg03985801	0.0138471
cg03981535	0.0114924
cg25014026	0.0112382
cg09646197	0.00915493
cg22789769	0.005495
cg00622375	0.00154346
cg15871086	0.000535252
cg12346749	0.000145576
cg06106242	0.00013425
cg25938735	-0.00141186
cg05793579	-0.00155978
cg02567981	-0.00223411
cg00356499	-0.00224393
cg12349676	-0.00442897
cg15611336	-0.00485933
cg09299075	-0.00803494
cg22868961	-0.00829761
cg11023668	-0.0114217
cg19572055	-0.0144584
cg23162960	-0.0183994
cg01786048	-0.0200147
cg25468064	-0.0219745
cg25755851	-0.0287179
cg15773744	-0.0290692
cg23452259	-0.029281
cg16580935	-0.0295281
cg13639936	-0.0297915
cg14161454	-0.0324261
cg06688770	-0.0342652
cg09296044	-0.0398432
cg21848624	-0.0406617
cg17879856	-0.0411992
cg05122437	-0.042815
cg10589385	-0.0498188
cg05393023	-0.0513651
cg18869127	-0.0536829
cg07472943	-0.0570059
cg27292818	-0.0640387
cg23473114	-0.0652242
cg07796002	-0.0663896
cg03167944	-0.0706454
cg07365299	-0.0724989
cg01517571	-0.0732166
cg16009764	-0.0739797
cg05683630	-0.0856655
cg14976442	-0.0917847
cg22512573	-0.0950048
cg16697775	-0.0957799
cg03306486	-0.095867
cg01568522	-0.0981281
cg01881966	-0.0992965
cg10907148	-0.101208
cg20351189	-0.103277
cg26478297	-0.103343
cg13976338	-0.10683
cg18909295	-0.107608
cg16590635	-0.115347
cg00255882	-0.121135
cg14834925	-0.126031
cg20774846	-0.126136
cg10518543	-0.129382
cg08017326	-0.13004
cg26967186	-0.130223
cg03549618	-0.131936
cg26733975	-0.1351
cg17892169	-0.136653
cg19334452	-0.137321
cg02311374	-0.14035
cg15361291	-0.140478
cg09584650	-0.146356
cg12287936	-0.147294
cg26690318	-0.147396
cg13694973	-0.14903
cg18563886	-0.153279
cg20322193	-0.154405
cg26740249	-0.155918
cg13694435	-0.165907
cg27239981	-0.167402
cg10784720	-0.167582
cg05956462	-0.169544
cg17346022	-0.170359
cg06789517	-0.171512
cg02449762	-0.173467
cg22749855	-0.174292
cg14176942	-0.176163
cg25325543	-0.176199
cg05162523	-0.17701
cg00466249	-0.178268
cg22534374	-0.1792
cg13692456	-0.181837
cg11598935	-0.183735
cg20959907	-0.18457
cg07546078	-0.185812
cg08134671	-0.190634
cg13520520	-0.191983
cg22017213	-0.197967
cg10870587	-0.198472
cg08015704	-0.200494
cg26325430	-0.207023
cg11902641	-0.207704
cg17601785	-0.208645
cg22353755	-0.210432
cg17746570	-0.210611
cg16844425	-0.211399
cg22166900	-0.214568
cg17782954	-0.215168
cg20353489	-0.21591
cg09863428	-0.217047
cg21157721	-0.21943
cg13525697	-0.223677
cg16161415	-0.228855
cg27417294	-0.230536
cg09476154	-0.232564
cg14157435	-0.235762
cg09601159	-0.240244
cg22521356	-0.240317
cg09133363	-0.241794
cg01679225	-0.249409
cg08644045	-0.251472
cg15777606	-0.256361
cg05718034	-0.264768
cg27219841	-0.271278
cg12829045	-0.27163
cg08743896	-0.275592
cg07760269	-0.278335
cg20592017	-0.278654
cg08971334	-0.28013
cg14396619	-0.280695
cg03226218	-0.289688
cg00758881	-0.290194
cg02078520	-0.297891
cg15212369	-0.29947
cg21040575	-0.300761
cg05871254	-0.301935
cg11540553	-0.302593
cg14001049	-0.305265
cg23300732	-0.310055
cg01587662	-0.32096
cg18212276	-0.322712
cg06121808	-0.324372
cg02988727	-0.325532
cg03982831	-0.329022
cg11271171	-0.335408
cg18346398	-0.336955
cg09718371	-0.337203
cg10195415	-0.343526
cg17497172	-0.34389
cg16469927	-0.350378
cg23659134	-0.351973
cg24859945	-0.352386
cg13844237	-0.354761
cg12934258	-0.357394
cg20649298	-0.359383
cg20812318	-0.359654
cg26099164	-0.361402
cg14850784	-0.36949
cg17058475	-0.372606
cg15521792	-0.375198
cg14625731	-0.375757
cg10650290	-0.376213
cg19235974	-0.377958
cg08755224	-0.382803
cg26445608	-0.386344
cg05455729	-0.38772
cg23975355	-0.388314
cg25006249	-0.391271
cg25457927	-0.393364
cg16523158	-0.397378
cg22994041	-0.40204
cg02954704	-0.406626
cg00242950	-0.410222
cg22526939	-0.414148
cg20674635	-0.414409
cg22497068	-0.416739
cg18476766	-0.417314
cg23099319	-0.421883
cg11228504	-0.433052
cg07908160	-0.434422
cg27007439	-0.434682
cg01297383	-0.437252
cg03897456	-0.443361
cg06662140	-0.447036
cg16294325	-0.450138
cg14196211	-0.451984
cg21188409	-0.452714
cg13244315	-0.453786
cg21838488	-0.455067
cg11345323	-0.456043
cg18844029	-0.458174
cg07870541	-0.458617
cg01515515	-0.462105
cg09511896	-0.463334
cg02176678	-0.469212
cg15056794	-0.471963
cg26800893	-0.478474
cg25145905	-0.48376
cg10069155	-0.484025
cg18861572	-0.485508
cg20768326	-0.499935
cg03327570	-0.509266
cg20883684	-0.510516
cg24867279	-0.516046
cg20283107	-0.522192
cg09303330	-0.523339
cg15727583	-0.525322
cg18779601	-0.525595
cg16019898	-0.525696
cg26057754	-0.539573
cg04540442	-0.540405
cg19856897	-0.545146
cg26999423	-0.54947
cg05238741	-0.551111
cg04160343	-0.552451
cg19220507	-0.55496
cg02714303	-0.559631
cg07631309	-0.560397
cg25864024	-0.560779
cg25683811	-0.563425
cg02102332	-0.564343
cg02667103	-0.566617
cg16727906	-0.575844
cg03149699	-0.576227
cg19713429	-0.577898
cg09392615	-0.579239
cg13941235	-0.585929
cg25456477	-0.588065
cg12187807	-0.593188
cg09580592	-0.607668
cg09682426	-0.608987
cg12850379	-0.610139
cg06649165	-0.618182
cg00801003	-0.623382
cg23897913	-0.629573
cg05533953	-0.629869
cg17263974	-0.63865
cg06942637	-0.648689
cg02086094	-0.658546
cg23483894	-0.659625
cg16836250	-0.660269
cg00660843	-0.661115
cg16201762	-0.681141
cg00262132	-0.682955
cg26913977	-0.686189
cg17642426	-0.688297
cg13074295	-0.688445
cg26347746	-0.689483
cg22091609	-0.69362
cg16701914	-0.695125
cg08006309	-0.702593
cg00963654	-0.706753
cg26286839	-0.709899
cg17680767	-0.720078
cg25664381	-0.737079
cg06233815	-0.739808
cg16039979	-0.740037
cg21952646	-0.753403
cg22995959	-0.767599
cg22911477	-0.768422
cg06855983	-0.772701
cg16057915	-0.7734
cg15690475	-0.78048
cg13730534	-0.788522
cg17501210	-0.789099
cg12379720	-0.789739
cg06875488	-0.814535
cg13710556	-0.817464
cg04255733	-0.817969
cg13399203	-0.834153
cg17586885	-0.852755
cg12457901	-0.855487
cg14689595	-0.86892
cg01077609	-0.869322
cg00423030	-0.873024
cg17731209	-0.877978
cg21061994	-0.879619
cg04419610	-0.879672
cg01251548	-0.896983
cg26077446	-0.905835
cg25147604	-0.915383
cg25019648	-0.921031
cg10671830	-0.921751
cg12644668	-0.953854
cg20418529	-0.959516
cg23935255	-0.968782
cg26418881	-0.981822
cg13173415	-0.986253
cg14906103	-0.988041
cg25281677	-0.988155
cg06722282	-1.00009
cg15316508	-1.02749
cg20161774	-1.03103
cg05357152	-1.05542
cg05946118	-1.05566
cg15213081	-1.06797
cg25458175	-1.06914
cg05919561	-1.07013
cg17766560	-1.151
cg19211853	-1.15263
cg15833940	-1.15371
cg24550026	-1.16051
cg15473868	-1.16073
cg10816283	-1.16224
cg04528217	-1.16468
cg03127558	-1.16605
cg17419731	-1.16683
cg25780434	-1.17364
cg24002213	-1.1778
cg02790691	-1.18502
cg05555337	-1.19244
cg03646189	-1.1974
cg23032421	-1.22935
cg26886334	-1.24055
cg21230162	-1.24413
cg15462970	-1.27533
cg02453726	-1.29062
cg15923139	-1.32004
cg06164059	-1.32417
cg17085123	-1.34299
cg11268983	-1.34644
cg13239133	-1.35807
cg21163347	-1.35891
cg20711828	-1.3636
cg26440467	-1.37428
cg18701093	-1.37529
cg16330359	-1.41299
cg21663431	-1.41317
cg08443038	-1.43549
cg04604050	-1.43814
cg27380997	-1.44043
cg23051272	-1.44064
cg12257156	-1.4494
cg17061862	-1.45106
cg20698421	-1.4586
cg04799120	-1.46919
cg21937377	-1.47355
cg09741902	-1.47705
cg20689647	-1.47864
cg23215929	-1.4963
cg08686311	-1.49814
cg05852040	-1.51193
cg19284039	-1.53709
cg06226534	-1.57303
cg15002761	-1.57446
cg16230626	-1.59865
cg21912938	-1.60478
cg23358710	-1.6096
cg05487507	-1.61579
cg04064054	-1.641
cg17201227	-1.6811
cg22857025	-1.75554
cg27588321	-1.78176
cg25227335	-1.78819
cg06804823	-1.78893
cg24352618	-1.79454
cg00489795	-1.82784
cg17406023	-1.85151
cg27115863	-1.86164
cg09547625	-1.88961
cg18680181	-1.93832
cg10381071	-1.94689
cg18082788	-1.97202
cg02298956	-1.9774
cg26175729	-1.98014
cg13793145	-1.99704
cg25622896	-2.00261
cg14567287	-2.00647
cg18461362	-2.02761
cg03152187	-2.03246
cg24240870	-2.03325
cg23350106	-2.03384
cg02119938	-2.05849
cg08898442	-2.05939
cg00592643	-2.07271
cg20253855	-2.07509
cg12170787	-2.07755
cg15903185	-2.07929
cg13594957	-2.19825
cg16398761	-2.23359
cg01458062	-2.23519
cg06580943	-2.24645
cg16743273	-2.27452
cg03719040	-2.30603
cg23361708	-2.31553
cg20052079	-2.3225
cg03563354	-2.34154
cg02116255	-2.355
cg04164838	-2.35749
cg14476101	-2.40571
cg26456554	-2.41678
cg01413354	-2.41974
cg04995300	-2.42
cg23850913	-2.44633
cg19893929	-2.46577
cg02633398	-2.51322
cg10700424	-2.54974
cg07338119	-2.55149
cg03236137	-2.55202
cg02632890	-2.60877
cg00960373	-2.61457
cg09469355	-2.71537
cg22878414	-2.76769
cg25599475	-2.81417
cg13476777	-2.8386
cg00318947	-2.84294
cg13632218	-3.01463
cg03927812	-3.02926
cg07469949	-3.1108
cg14787758	-3.11232
cg16840547	-3.14444
cg26921611	-3.15737
cg03756448	-3.20067
cg02949469	-3.20979
cg09424348	-3.24389
cg22995042	-3.33753
cg09479241	-3.37837
cg26918756	-3.39781
cg12080791	-3.40632
cg00293626	-3.40654
cg03292675	-3.43419
cg13518625	-3.45561
cg12648759	-3.51483
cg20375320	-3.53829
cg04271289	-3.55616
cg09238801	-3.6958
cg17901584	-3.77268
cg23053506	-3.77992
cg00601350	-3.8248
cg27551895	-3.82673
cg09919727	-3.86074
cg08309687	-3.90309
cg02043791	-3.97797
cg08548559	-4.23726
cg27309702	-4.33734
cg27563174	-4.3961
cg10022702	-4.40012
cg06690548	-4.55861
cg01062937	-4.6531
cg14559147	-4.89151
cg09554443	-4.9416
cg21092413	-5.07143
cg14848077	-5.08228
cg00668559	-5.19149
cg09664479	-5.3239
cg05016066	-5.74309
cg26209816	-5.94898
cg05603985	-6.31189
cg18375860	-6.405
cg12505230	-6.46394
cg05124614	-6.52046
cg00849435	-6.56492
cg18592307	-6.62904
cg14520626	-6.77013
cg08726900	-6.776
cg12106728	-6.84364
cg15564619	-6.91683
cg13788625	-7.07586
cg21102926	-7.2508
cg18181703	-7.34477
cg24028120	-7.46236
cg02650017	-7.86709
cg05496738	-7.9062
cg04484334	-7.95398
cg27410186	-8.1856
cg01787285	-8.23862
cg26950531	-8.30841
cg10581837	-8.39241
cg17031607	-9.29997
cg23002097	-9.30213
cg05484949	-9.72514
cg14660539	-10.8403
cg09349128	-11.7228
cg07146104	-12.6851
cg02713801	-14.1162
cg00574958	-71.0072
