# Supplementary material for: Epigenetic prediction of complex traits and death
Source: Genome Biol. 2018 Sep 27;19:136. doi: 10.1186/s13059-018-1514-1 (PMC6158884; doi:10.1186/s13059-018-1514-1)
Supplement: Supplementary file 3 — Table S11. Prediction of traits with and without genetic scores. Table S12. Cox proportional hazards survival models output for phenotypic, epigenetic (DNAm), and genetic (polygenic) predictors of health and lifestyle factors. (XLSX 14 kb) [file 13059_2018_1514_MOESM3_ESM.xlsx]

## Sheet: Table S11
Table S11. Prediction of traits with and without genetic scores
	Without Genetic Score		With Genetic Score
	AUC	95% CI	AUC	95% CI
BMI	0.67	0.63-0.71	0.71	0.67-0.75
Smoking	0.98	0.97-1.00	0.99	0.97-1.00
Education	0.59	0.55-0.64	0.65	0.61-0.69
Alcohol	0.73	0.69-0.78	0.73	0.69-0.78
Total cholesterol	0.61	0.57-0.64	0.61	0.58-0.65
HDL cholesterol	0.7	0.64-0.75	0.72	0.67-0.77
LDL (with remnant) cholesterol	0.53	0.48-0.58	0.54	0.49-0.59

## Sheet: Table S12
Tabls S12. Cox proportional hazards survival models output for phenotypic, epigenetic (DNAm), and genetic (polygenic) predictors of health and lifestyle factors.
Cox proportional hazards outputs are presented for models adjusting for age, sex, phenotypes (where applicable), polygenic scores (where applicable) and white blood cell counts.
Trait	Predictor	HR	95% CI	P
Alcohol	Phenotypic	0.93	0.82 – 1.07	0.362
	Epigenetic	1.24	1.08 – 1.43	0.003
	Genetic	1.05	0.92 – 1.21	0.479
Smoking	Phenotypic (Former smoker)	1.45	1.01 – 2.07	0.044
	Phenotypic (Current smoker)	1.91	0.98 – 3.70	0.057
	Epigenetic	1.29	1.05 – 1.57	0.013
	Genetic	0.98	0.86 – 1.13	0.801
Education	Phenotypic	0.9	0.78 – 1.05	0.178
	Epigenetic	0.81	0.71 – 0.93	0.004
	Genetic	0.96	0.84 – 1.11	0.59
BMI	Phenotypic	1.14	0.99 – 1.32	0.077
	Epigenetic	1.01	0.87 – 1.17	0.903
	Genetic	1.1	0.95 – 1.28	0.184
Total cholesterol	Phenotypic	0.86	0.74 - 1.00	0.047
	Epigenetic	0.98	0.83 - 1.14	0.774
	Genetic	1.14	1.00 - 1.31	0.064
HDL cholesterol	Phenotypic	0.92	0.77 - 1.09	0.324
	Epigenetic	0.92	0.78 - 1.08	0.314
	Genetic	1.08	0.94 - 1.25	0.274
LDL with remnant cholesterol	Phenotypic	0.9	0.78 - 1.05	0.176
	Epigenetic	1.01	0.86 - 1.19	0.926
	Genetic	1.1	0.95 - 1.28	0.181
Total:HDL cholesterol ratio	Phenotypic	1	0.86 - 1.16	0.963
	Epigenetic	1.15	0.98 - 1.34	0.087
Waist-to-hip ratio	Epigenetic	1.24	1.08 - 1.42	0.002
	Genetic	0.93	0.82 - 1.07	0.315
Body fat percentage	Epigenetic	1.08	0.93 - 1.23	0.328
	Genetic	1.18	1.03 - 1.36	0.016
